# Supplementary material for: Codetta: predicting the genetic code from nucleotide sequence
Source: Bioinformatics. 2022 Dec 13;39(1):btac802. doi: 10.1093/bioinformatics/btac802 (PMC9825746; doi:10.1093/bioinformatics/btac802)
Supplement: btac802_Supplementary_Data [file btac802_supplementary_data.zip]

Archive with 8 entries (8 files):
- supplementary_file_3-yeast_results.csv
- supplementary_file_4-mito_results.csv
- supplementary_file_5-COX1_alignment.sto
- supplementary_file_6-ND4_alignment.sto
- supplementary_file_7-ND5_alignment.sto
- supplementary_materials.pdf
- supplementary_file_1-yeast_genetic_codes.xlsx
- supplementary_file_2-mito_genetic_codes.xlsx
