# Supplementary material for: Codetta: predicting the genetic code from nucleotide sequence
Source: Bioinformatics. 2022 Dec 13;39(1):btac802. doi: 10.1093/bioinformatics/btac802 (PMC9825746; doi:10.1093/bioinformatics/btac802)
Supplement: btac802_Supplementary_Data [file btac802_supplementary_data.zip › supplementary_file_3-yeast_results.csv]

accession	database	method	codon	standard GC	expected	inferred
GCA_003706045.1	Pfam	codetta	TTT	F	F	F
GCA_003706045.1	Pfam	codetta	TTC	F	F	F
GCA_003706045.1	Pfam	codetta	TTA	L	L	L
GCA_003706045.1	Pfam	codetta	TTG	L	L	L
GCA_003706045.1	Pfam	codetta	TCT	S	S	S
GCA_003706045.1	Pfam	codetta	TCC	S	S	S
GCA_003706045.1	Pfam	codetta	TCA	S	S	S
GCA_003706045.1	Pfam	codetta	TCG	S	S	S
GCA_003706045.1	Pfam	codetta	TAT	Y	Y	Y
GCA_003706045.1	Pfam	codetta	TAC	Y	Y	Y
GCA_003706045.1	Pfam	codetta	TAA	*	*	?
GCA_003706045.1	Pfam	codetta	TAG	*	*	?
GCA_003706045.1	Pfam	codetta	TGT	C	C	C
GCA_003706045.1	Pfam	codetta	TGC	C	C	C
GCA_003706045.1	Pfam	codetta	TGA	*	*	?
GCA_003706045.1	Pfam	codetta	TGG	W	W	W
GCA_003706045.1	Pfam	codetta	CTT	L	L	L
GCA_003706045.1	Pfam	codetta	CTC	L	L	L
GCA_003706045.1	Pfam	codetta	CTA	L	L	L
GCA_003706045.1	Pfam	codetta	CTG	L	A	A
GCA_003706045.1	Pfam	codetta	CCT	P	P	P
GCA_003706045.1	Pfam	codetta	CCC	P	P	P
GCA_003706045.1	Pfam	codetta	CCA	P	P	P
GCA_003706045.1	Pfam	codetta	CCG	P	P	P
GCA_003706045.1	Pfam	codetta	CAT	H	H	H
GCA_003706045.1	Pfam	codetta	CAC	H	H	H
GCA_003706045.1	Pfam	codetta	CAA	Q	Q	Q
GCA_003706045.1	Pfam	codetta	CAG	Q	Q	Q
GCA_003706045.1	Pfam	codetta	CGT	R	R	R
GCA_003706045.1	Pfam	codetta	CGC	R	R	R
GCA_003706045.1	Pfam	codetta	CGA	R	R	R
GCA_003706045.1	Pfam	codetta	CGG	R	R	R
GCA_003706045.1	Pfam	codetta	ATT	I	I	I
GCA_003706045.1	Pfam	codetta	ATC	I	I	I
GCA_003706045.1	Pfam	codetta	ATA	I	I	I
GCA_003706045.1	Pfam	codetta	ATG	M	M	M
GCA_003706045.1	Pfam	codetta	ACT	T	T	T
GCA_003706045.1	Pfam	codetta	ACC	T	T	T
GCA_003706045.1	Pfam	codetta	ACA	T	T	T
GCA_003706045.1	Pfam	codetta	ACG	T	T	T
GCA_003706045.1	Pfam	codetta	AAT	N	N	N
GCA_003706045.1	Pfam	codetta	AAC	N	N	N
GCA_003706045.1	Pfam	codetta	AAA	K	K	K
GCA_003706045.1	Pfam	codetta	AAG	K	K	K
GCA_003706045.1	Pfam	codetta	AGT	S	S	S
GCA_003706045.1	Pfam	codetta	AGC	S	S	S
GCA_003706045.1	Pfam	codetta	AGA	R	R	R
GCA_003706045.1	Pfam	codetta	AGG	R	R	R
GCA_003706045.1	Pfam	codetta	GTT	V	V	V
GCA_003706045.1	Pfam	codetta	GTC	V	V	V
GCA_003706045.1	Pfam	codetta	GTA	V	V	V
GCA_003706045.1	Pfam	codetta	GTG	V	V	V
GCA_003706045.1	Pfam	codetta	GCT	A	A	A
GCA_003706045.1	Pfam	codetta	GCC	A	A	A
GCA_003706045.1	Pfam	codetta	GCA	A	A	A
GCA_003706045.1	Pfam	codetta	GCG	A	A	A
GCA_003706045.1	Pfam	codetta	GAT	D	D	D
GCA_003706045.1	Pfam	codetta	GAC	D	D	D
GCA_003706045.1	Pfam	codetta	GAA	E	E	E
GCA_003706045.1	Pfam	codetta	GAG	E	E	E
GCA_003706045.1	Pfam	codetta	GGT	G	G	G
GCA_003706045.1	Pfam	codetta	GGC	G	G	G
GCA_003706045.1	Pfam	codetta	GGA	G	G	G
GCA_003706045.1	Pfam	codetta	GGG	G	G	G
GCA_003706035.1	Pfam	codetta	TTT	F	F	F
GCA_003706035.1	Pfam	codetta	TTC	F	F	F
GCA_003706035.1	Pfam	codetta	TTA	L	L	L
GCA_003706035.1	Pfam	codetta	TTG	L	L	L
GCA_003706035.1	Pfam	codetta	TCT	S	S	S
GCA_003706035.1	Pfam	codetta	TCC	S	S	S
GCA_003706035.1	Pfam	codetta	TCA	S	S	S
GCA_003706035.1	Pfam	codetta	TCG	S	S	S
GCA_003706035.1	Pfam	codetta	TAT	Y	Y	Y
GCA_003706035.1	Pfam	codetta	TAC	Y	Y	Y
GCA_003706035.1	Pfam	codetta	TAA	*	*	?
GCA_003706035.1	Pfam	codetta	TAG	*	*	?
GCA_003706035.1	Pfam	codetta	TGT	C	C	C
GCA_003706035.1	Pfam	codetta	TGC	C	C	C
GCA_003706035.1	Pfam	codetta	TGA	*	*	?
GCA_003706035.1	Pfam	codetta	TGG	W	W	W
GCA_003706035.1	Pfam	codetta	CTT	L	L	L
GCA_003706035.1	Pfam	codetta	CTC	L	L	L
GCA_003706035.1	Pfam	codetta	CTA	L	L	L
GCA_003706035.1	Pfam	codetta	CTG	L	A	A
GCA_003706035.1	Pfam	codetta	CCT	P	P	P
GCA_003706035.1	Pfam	codetta	CCC	P	P	P
GCA_003706035.1	Pfam	codetta	CCA	P	P	P
GCA_003706035.1	Pfam	codetta	CCG	P	P	P
GCA_003706035.1	Pfam	codetta	CAT	H	H	H
GCA_003706035.1	Pfam	codetta	CAC	H	H	H
GCA_003706035.1	Pfam	codetta	CAA	Q	Q	Q
GCA_003706035.1	Pfam	codetta	CAG	Q	Q	Q
GCA_003706035.1	Pfam	codetta	CGT	R	R	R
GCA_003706035.1	Pfam	codetta	CGC	R	R	R
GCA_003706035.1	Pfam	codetta	CGA	R	R	R
GCA_003706035.1	Pfam	codetta	CGG	R	R	R
GCA_003706035.1	Pfam	codetta	ATT	I	I	I
GCA_003706035.1	Pfam	codetta	ATC	I	I	I
GCA_003706035.1	Pfam	codetta	ATA	I	I	I
GCA_003706035.1	Pfam	codetta	ATG	M	M	M
GCA_003706035.1	Pfam	codetta	ACT	T	T	T
GCA_003706035.1	Pfam	codetta	ACC	T	T	T
GCA_003706035.1	Pfam	codetta	ACA	T	T	T
GCA_003706035.1	Pfam	codetta	ACG	T	T	T
GCA_003706035.1	Pfam	codetta	AAT	N	N	N
GCA_003706035.1	Pfam	codetta	AAC	N	N	N
GCA_003706035.1	Pfam	codetta	AAA	K	K	K
GCA_003706035.1	Pfam	codetta	AAG	K	K	K
GCA_003706035.1	Pfam	codetta	AGT	S	S	S
GCA_003706035.1	Pfam	codetta	AGC	S	S	S
GCA_003706035.1	Pfam	codetta	AGA	R	R	R
GCA_003706035.1	Pfam	codetta	AGG	R	R	R
GCA_003706035.1	Pfam	codetta	GTT	V	V	V
GCA_003706035.1	Pfam	codetta	GTC	V	V	V
GCA_003706035.1	Pfam	codetta	GTA	V	V	V
GCA_003706035.1	Pfam	codetta	GTG	V	V	V
GCA_003706035.1	Pfam	codetta	GCT	A	A	A
GCA_003706035.1	Pfam	codetta	GCC	A	A	A
GCA_003706035.1	Pfam	codetta	GCA	A	A	A
GCA_003706035.1	Pfam	codetta	GCG	A	A	A
GCA_003706035.1	Pfam	codetta	GAT	D	D	D
GCA_003706035.1	Pfam	codetta	GAC	D	D	D
GCA_003706035.1	Pfam	codetta	GAA	E	E	E
GCA_003706035.1	Pfam	codetta	GAG	E	E	E
GCA_003706035.1	Pfam	codetta	GGT	G	G	G
GCA_003706035.1	Pfam	codetta	GGC	G	G	G
GCA_003706035.1	Pfam	codetta	GGA	G	G	G
GCA_003706035.1	Pfam	codetta	GGG	G	G	G
GCA_003706265.1	Pfam	codetta	TTT	F	F	F
GCA_003706265.1	Pfam	codetta	TTC	F	F	F
GCA_003706265.1	Pfam	codetta	TTA	L	L	L
GCA_003706265.1	Pfam	codetta	TTG	L	L	L
GCA_003706265.1	Pfam	codetta	TCT	S	S	S
GCA_003706265.1	Pfam	codetta	TCC	S	S	S
GCA_003706265.1	Pfam	codetta	TCA	S	S	S
GCA_003706265.1	Pfam	codetta	TCG	S	S	S
GCA_003706265.1	Pfam	codetta	TAT	Y	Y	Y
GCA_003706265.1	Pfam	codetta	TAC	Y	Y	Y
GCA_003706265.1	Pfam	codetta	TAA	*	*	?
GCA_003706265.1	Pfam	codetta	TAG	*	*	?
GCA_003706265.1	Pfam	codetta	TGT	C	C	C
GCA_003706265.1	Pfam	codetta	TGC	C	C	C
GCA_003706265.1	Pfam	codetta	TGA	*	*	?
GCA_003706265.1	Pfam	codetta	TGG	W	W	W
GCA_003706265.1	Pfam	codetta	CTT	L	L	L
GCA_003706265.1	Pfam	codetta	CTC	L	L	L
GCA_003706265.1	Pfam	codetta	CTA	L	L	L
GCA_003706265.1	Pfam	codetta	CTG	L	A	A
GCA_003706265.1	Pfam	codetta	CCT	P	P	P
GCA_003706265.1	Pfam	codetta	CCC	P	P	P
GCA_003706265.1	Pfam	codetta	CCA	P	P	P
GCA_003706265.1	Pfam	codetta	CCG	P	P	P
GCA_003706265.1	Pfam	codetta	CAT	H	H	H
GCA_003706265.1	Pfam	codetta	CAC	H	H	H
GCA_003706265.1	Pfam	codetta	CAA	Q	Q	Q
GCA_003706265.1	Pfam	codetta	CAG	Q	Q	Q
GCA_003706265.1	Pfam	codetta	CGT	R	R	R
GCA_003706265.1	Pfam	codetta	CGC	R	R	R
GCA_003706265.1	Pfam	codetta	CGA	R	R	R
GCA_003706265.1	Pfam	codetta	CGG	R	R	R
GCA_003706265.1	Pfam	codetta	ATT	I	I	I
GCA_003706265.1	Pfam	codetta	ATC	I	I	I
GCA_003706265.1	Pfam	codetta	ATA	I	I	I
GCA_003706265.1	Pfam	codetta	ATG	M	M	M
GCA_003706265.1	Pfam	codetta	ACT	T	T	T
GCA_003706265.1	Pfam	codetta	ACC	T	T	T
GCA_003706265.1	Pfam	codetta	ACA	T	T	T
GCA_003706265.1	Pfam	codetta	ACG	T	T	T
GCA_003706265.1	Pfam	codetta	AAT	N	N	N
GCA_003706265.1	Pfam	codetta	AAC	N	N	N
GCA_003706265.1	Pfam	codetta	AAA	K	K	K
GCA_003706265.1	Pfam	codetta	AAG	K	K	K
GCA_003706265.1	Pfam	codetta	AGT	S	S	S
GCA_003706265.1	Pfam	codetta	AGC	S	S	S
GCA_003706265.1	Pfam	codetta	AGA	R	R	R
GCA_003706265.1	Pfam	codetta	AGG	R	R	R
GCA_003706265.1	Pfam	codetta	GTT	V	V	V
GCA_003706265.1	Pfam	codetta	GTC	V	V	V
GCA_003706265.1	Pfam	codetta	GTA	V	V	V
GCA_003706265.1	Pfam	codetta	GTG	V	V	V
GCA_003706265.1	Pfam	codetta	GCT	A	A	A
GCA_003706265.1	Pfam	codetta	GCC	A	A	A
GCA_003706265.1	Pfam	codetta	GCA	A	A	A
GCA_003706265.1	Pfam	codetta	GCG	A	A	A
GCA_003706265.1	Pfam	codetta	GAT	D	D	D
GCA_003706265.1	Pfam	codetta	GAC	D	D	D
GCA_003706265.1	Pfam	codetta	GAA	E	E	E
GCA_003706265.1	Pfam	codetta	GAG	E	E	E
GCA_003706265.1	Pfam	codetta	GGT	G	G	G
GCA_003706265.1	Pfam	codetta	GGC	G	G	G
GCA_003706265.1	Pfam	codetta	GGA	G	G	G
GCA_003706265.1	Pfam	codetta	GGG	G	G	G
GCA_001599355.1	Pfam	codetta	TTT	F	F	F
GCA_001599355.1	Pfam	codetta	TTC	F	F	F
GCA_001599355.1	Pfam	codetta	TTA	L	L	L
GCA_001599355.1	Pfam	codetta	TTG	L	L	L
GCA_001599355.1	Pfam	codetta	TCT	S	S	S
GCA_001599355.1	Pfam	codetta	TCC	S	S	S
GCA_001599355.1	Pfam	codetta	TCA	S	S	S
GCA_001599355.1	Pfam	codetta	TCG	S	S	S
GCA_001599355.1	Pfam	codetta	TAT	Y	Y	Y
GCA_001599355.1	Pfam	codetta	TAC	Y	Y	Y
GCA_001599355.1	Pfam	codetta	TAA	*	*	?
GCA_001599355.1	Pfam	codetta	TAG	*	*	?
GCA_001599355.1	Pfam	codetta	TGT	C	C	C
GCA_001599355.1	Pfam	codetta	TGC	C	C	C
GCA_001599355.1	Pfam	codetta	TGA	*	*	?
GCA_001599355.1	Pfam	codetta	TGG	W	W	W
GCA_001599355.1	Pfam	codetta	CTT	L	L	L
GCA_001599355.1	Pfam	codetta	CTC	L	L	L
GCA_001599355.1	Pfam	codetta	CTA	L	L	L
GCA_001599355.1	Pfam	codetta	CTG	L	A	A
GCA_001599355.1	Pfam	codetta	CCT	P	P	P
GCA_001599355.1	Pfam	codetta	CCC	P	P	P
GCA_001599355.1	Pfam	codetta	CCA	P	P	P
GCA_001599355.1	Pfam	codetta	CCG	P	P	P
GCA_001599355.1	Pfam	codetta	CAT	H	H	H
GCA_001599355.1	Pfam	codetta	CAC	H	H	H
GCA_001599355.1	Pfam	codetta	CAA	Q	Q	Q
GCA_001599355.1	Pfam	codetta	CAG	Q	Q	Q
GCA_001599355.1	Pfam	codetta	CGT	R	R	R
GCA_001599355.1	Pfam	codetta	CGC	R	R	R
GCA_001599355.1	Pfam	codetta	CGA	R	R	R
GCA_001599355.1	Pfam	codetta	CGG	R	R	R
GCA_001599355.1	Pfam	codetta	ATT	I	I	I
GCA_001599355.1	Pfam	codetta	ATC	I	I	I
GCA_001599355.1	Pfam	codetta	ATA	I	I	I
GCA_001599355.1	Pfam	codetta	ATG	M	M	M
GCA_001599355.1	Pfam	codetta	ACT	T	T	T
GCA_001599355.1	Pfam	codetta	ACC	T	T	T
GCA_001599355.1	Pfam	codetta	ACA	T	T	T
GCA_001599355.1	Pfam	codetta	ACG	T	T	T
GCA_001599355.1	Pfam	codetta	AAT	N	N	N
GCA_001599355.1	Pfam	codetta	AAC	N	N	N
GCA_001599355.1	Pfam	codetta	AAA	K	K	K
GCA_001599355.1	Pfam	codetta	AAG	K	K	K
GCA_001599355.1	Pfam	codetta	AGT	S	S	S
GCA_001599355.1	Pfam	codetta	AGC	S	S	S
GCA_001599355.1	Pfam	codetta	AGA	R	R	R
GCA_001599355.1	Pfam	codetta	AGG	R	R	R
GCA_001599355.1	Pfam	codetta	GTT	V	V	V
GCA_001599355.1	Pfam	codetta	GTC	V	V	V
GCA_001599355.1	Pfam	codetta	GTA	V	V	V
GCA_001599355.1	Pfam	codetta	GTG	V	V	V
GCA_001599355.1	Pfam	codetta	GCT	A	A	A
GCA_001599355.1	Pfam	codetta	GCC	A	A	A
GCA_001599355.1	Pfam	codetta	GCA	A	A	A
GCA_001599355.1	Pfam	codetta	GCG	A	A	A
GCA_001599355.1	Pfam	codetta	GAT	D	D	D
GCA_001599355.1	Pfam	codetta	GAC	D	D	D
GCA_001599355.1	Pfam	codetta	GAA	E	E	E
GCA_001599355.1	Pfam	codetta	GAG	E	E	E
GCA_001599355.1	Pfam	codetta	GGT	G	G	G
GCA_001599355.1	Pfam	codetta	GGC	G	G	G
GCA_001599355.1	Pfam	codetta	GGA	G	G	G
GCA_001599355.1	Pfam	codetta	GGG	G	G	G
GCA_003243035.1	Pfam	codetta	TTT	F	F	F
GCA_003243035.1	Pfam	codetta	TTC	F	F	F
GCA_003243035.1	Pfam	codetta	TTA	L	L	L
GCA_003243035.1	Pfam	codetta	TTG	L	L	L
GCA_003243035.1	Pfam	codetta	TCT	S	S	S
GCA_003243035.1	Pfam	codetta	TCC	S	S	S
GCA_003243035.1	Pfam	codetta	TCA	S	S	S
GCA_003243035.1	Pfam	codetta	TCG	S	S	S
GCA_003243035.1	Pfam	codetta	TAT	Y	Y	Y
GCA_003243035.1	Pfam	codetta	TAC	Y	Y	Y
GCA_003243035.1	Pfam	codetta	TAA	*	*	?
GCA_003243035.1	Pfam	codetta	TAG	*	*	?
GCA_003243035.1	Pfam	codetta	TGT	C	C	C
GCA_003243035.1	Pfam	codetta	TGC	C	C	C
GCA_003243035.1	Pfam	codetta	TGA	*	*	?
GCA_003243035.1	Pfam	codetta	TGG	W	W	W
GCA_003243035.1	Pfam	codetta	CTT	L	L	L
GCA_003243035.1	Pfam	codetta	CTC	L	L	L
GCA_003243035.1	Pfam	codetta	CTA	L	L	L
GCA_003243035.1	Pfam	codetta	CTG	L	A	A
GCA_003243035.1	Pfam	codetta	CCT	P	P	P
GCA_003243035.1	Pfam	codetta	CCC	P	P	P
GCA_003243035.1	Pfam	codetta	CCA	P	P	P
GCA_003243035.1	Pfam	codetta	CCG	P	P	P
GCA_003243035.1	Pfam	codetta	CAT	H	H	H
GCA_003243035.1	Pfam	codetta	CAC	H	H	H
GCA_003243035.1	Pfam	codetta	CAA	Q	Q	Q
GCA_003243035.1	Pfam	codetta	CAG	Q	Q	Q
GCA_003243035.1	Pfam	codetta	CGT	R	R	R
GCA_003243035.1	Pfam	codetta	CGC	R	R	R
GCA_003243035.1	Pfam	codetta	CGA	R	R	R
GCA_003243035.1	Pfam	codetta	CGG	R	R	R
GCA_003243035.1	Pfam	codetta	ATT	I	I	I
GCA_003243035.1	Pfam	codetta	ATC	I	I	I
GCA_003243035.1	Pfam	codetta	ATA	I	I	I
GCA_003243035.1	Pfam	codetta	ATG	M	M	M
GCA_003243035.1	Pfam	codetta	ACT	T	T	T
GCA_003243035.1	Pfam	codetta	ACC	T	T	T
GCA_003243035.1	Pfam	codetta	ACA	T	T	T
GCA_003243035.1	Pfam	codetta	ACG	T	T	T
GCA_003243035.1	Pfam	codetta	AAT	N	N	N
GCA_003243035.1	Pfam	codetta	AAC	N	N	N
GCA_003243035.1	Pfam	codetta	AAA	K	K	K
GCA_003243035.1	Pfam	codetta	AAG	K	K	K
GCA_003243035.1	Pfam	codetta	AGT	S	S	S
GCA_003243035.1	Pfam	codetta	AGC	S	S	S
GCA_003243035.1	Pfam	codetta	AGA	R	R	R
GCA_003243035.1	Pfam	codetta	AGG	R	R	R
GCA_003243035.1	Pfam	codetta	GTT	V	V	V
GCA_003243035.1	Pfam	codetta	GTC	V	V	V
GCA_003243035.1	Pfam	codetta	GTA	V	V	V
GCA_003243035.1	Pfam	codetta	GTG	V	V	V
GCA_003243035.1	Pfam	codetta	GCT	A	A	A
GCA_003243035.1	Pfam	codetta	GCC	A	A	A
GCA_003243035.1	Pfam	codetta	GCA	A	A	A
GCA_003243035.1	Pfam	codetta	GCG	A	A	A
GCA_003243035.1	Pfam	codetta	GAT	D	D	D
GCA_003243035.1	Pfam	codetta	GAC	D	D	D
GCA_003243035.1	Pfam	codetta	GAA	E	E	E
GCA_003243035.1	Pfam	codetta	GAG	E	E	E
GCA_003243035.1	Pfam	codetta	GGT	G	G	G
GCA_003243035.1	Pfam	codetta	GGC	G	G	G
GCA_003243035.1	Pfam	codetta	GGA	G	G	G
GCA_003243035.1	Pfam	codetta	GGG	G	G	G
GCA_001661245.1	Pfam	codetta	TTT	F	F	F
GCA_001661245.1	Pfam	codetta	TTC	F	F	F
GCA_001661245.1	Pfam	codetta	TTA	L	L	L
GCA_001661245.1	Pfam	codetta	TTG	L	L	L
GCA_001661245.1	Pfam	codetta	TCT	S	S	S
GCA_001661245.1	Pfam	codetta	TCC	S	S	S
GCA_001661245.1	Pfam	codetta	TCA	S	S	S
GCA_001661245.1	Pfam	codetta	TCG	S	S	S
GCA_001661245.1	Pfam	codetta	TAT	Y	Y	Y
GCA_001661245.1	Pfam	codetta	TAC	Y	Y	Y
GCA_001661245.1	Pfam	codetta	TAA	*	*	?
GCA_001661245.1	Pfam	codetta	TAG	*	*	?
GCA_001661245.1	Pfam	codetta	TGT	C	C	C
GCA_001661245.1	Pfam	codetta	TGC	C	C	C
GCA_001661245.1	Pfam	codetta	TGA	*	*	?
GCA_001661245.1	Pfam	codetta	TGG	W	W	W
GCA_001661245.1	Pfam	codetta	CTT	L	L	L
GCA_001661245.1	Pfam	codetta	CTC	L	L	L
GCA_001661245.1	Pfam	codetta	CTA	L	L	L
GCA_001661245.1	Pfam	codetta	CTG	L	A	A
GCA_001661245.1	Pfam	codetta	CCT	P	P	P
GCA_001661245.1	Pfam	codetta	CCC	P	P	P
GCA_001661245.1	Pfam	codetta	CCA	P	P	P
GCA_001661245.1	Pfam	codetta	CCG	P	P	P
GCA_001661245.1	Pfam	codetta	CAT	H	H	H
GCA_001661245.1	Pfam	codetta	CAC	H	H	H
GCA_001661245.1	Pfam	codetta	CAA	Q	Q	Q
GCA_001661245.1	Pfam	codetta	CAG	Q	Q	Q
GCA_001661245.1	Pfam	codetta	CGT	R	R	R
GCA_001661245.1	Pfam	codetta	CGC	R	R	R
GCA_001661245.1	Pfam	codetta	CGA	R	R	R
GCA_001661245.1	Pfam	codetta	CGG	R	R	R
GCA_001661245.1	Pfam	codetta	ATT	I	I	I
GCA_001661245.1	Pfam	codetta	ATC	I	I	I
GCA_001661245.1	Pfam	codetta	ATA	I	I	I
GCA_001661245.1	Pfam	codetta	ATG	M	M	M
GCA_001661245.1	Pfam	codetta	ACT	T	T	T
GCA_001661245.1	Pfam	codetta	ACC	T	T	T
GCA_001661245.1	Pfam	codetta	ACA	T	T	T
GCA_001661245.1	Pfam	codetta	ACG	T	T	T
GCA_001661245.1	Pfam	codetta	AAT	N	N	N
GCA_001661245.1	Pfam	codetta	AAC	N	N	N
GCA_001661245.1	Pfam	codetta	AAA	K	K	K
GCA_001661245.1	Pfam	codetta	AAG	K	K	K
GCA_001661245.1	Pfam	codetta	AGT	S	S	S
GCA_001661245.1	Pfam	codetta	AGC	S	S	S
GCA_001661245.1	Pfam	codetta	AGA	R	R	R
GCA_001661245.1	Pfam	codetta	AGG	R	R	R
GCA_001661245.1	Pfam	codetta	GTT	V	V	V
GCA_001661245.1	Pfam	codetta	GTC	V	V	V
GCA_001661245.1	Pfam	codetta	GTA	V	V	V
GCA_001661245.1	Pfam	codetta	GTG	V	V	V
GCA_001661245.1	Pfam	codetta	GCT	A	A	A
GCA_001661245.1	Pfam	codetta	GCC	A	A	A
GCA_001661245.1	Pfam	codetta	GCA	A	A	A
GCA_001661245.1	Pfam	codetta	GCG	A	A	A
GCA_001661245.1	Pfam	codetta	GAT	D	D	D
GCA_001661245.1	Pfam	codetta	GAC	D	D	D
GCA_001661245.1	Pfam	codetta	GAA	E	E	E
GCA_001661245.1	Pfam	codetta	GAG	E	E	E
GCA_001661245.1	Pfam	codetta	GGT	G	G	G
GCA_001661245.1	Pfam	codetta	GGC	G	G	G
GCA_001661245.1	Pfam	codetta	GGA	G	G	G
GCA_001661245.1	Pfam	codetta	GGG	G	G	G
GCA_003706655.2	Pfam	codetta	TTT	F	F	F
GCA_003706655.2	Pfam	codetta	TTC	F	F	F
GCA_003706655.2	Pfam	codetta	TTA	L	L	L
GCA_003706655.2	Pfam	codetta	TTG	L	L	L
GCA_003706655.2	Pfam	codetta	TCT	S	S	S
GCA_003706655.2	Pfam	codetta	TCC	S	S	S
GCA_003706655.2	Pfam	codetta	TCA	S	S	S
GCA_003706655.2	Pfam	codetta	TCG	S	S	S
GCA_003706655.2	Pfam	codetta	TAT	Y	Y	Y
GCA_003706655.2	Pfam	codetta	TAC	Y	Y	Y
GCA_003706655.2	Pfam	codetta	TAA	*	*	?
GCA_003706655.2	Pfam	codetta	TAG	*	*	?
GCA_003706655.2	Pfam	codetta	TGT	C	C	C
GCA_003706655.2	Pfam	codetta	TGC	C	C	C
GCA_003706655.2	Pfam	codetta	TGA	*	*	?
GCA_003706655.2	Pfam	codetta	TGG	W	W	W
GCA_003706655.2	Pfam	codetta	CTT	L	L	L
GCA_003706655.2	Pfam	codetta	CTC	L	L	L
GCA_003706655.2	Pfam	codetta	CTA	L	L	L
GCA_003706655.2	Pfam	codetta	CTG	L	L	L
GCA_003706655.2	Pfam	codetta	CCT	P	P	P
GCA_003706655.2	Pfam	codetta	CCC	P	P	P
GCA_003706655.2	Pfam	codetta	CCA	P	P	P
GCA_003706655.2	Pfam	codetta	CCG	P	P	P
GCA_003706655.2	Pfam	codetta	CAT	H	H	H
GCA_003706655.2	Pfam	codetta	CAC	H	H	H
GCA_003706655.2	Pfam	codetta	CAA	Q	Q	Q
GCA_003706655.2	Pfam	codetta	CAG	Q	Q	Q
GCA_003706655.2	Pfam	codetta	CGT	R	R	R
GCA_003706655.2	Pfam	codetta	CGC	R	R	R
GCA_003706655.2	Pfam	codetta	CGA	R	R	R
GCA_003706655.2	Pfam	codetta	CGG	R	R	R
GCA_003706655.2	Pfam	codetta	ATT	I	I	I
GCA_003706655.2	Pfam	codetta	ATC	I	I	I
GCA_003706655.2	Pfam	codetta	ATA	I	I	I
GCA_003706655.2	Pfam	codetta	ATG	M	M	M
GCA_003706655.2	Pfam	codetta	ACT	T	T	T
GCA_003706655.2	Pfam	codetta	ACC	T	T	T
GCA_003706655.2	Pfam	codetta	ACA	T	T	T
GCA_003706655.2	Pfam	codetta	ACG	T	T	T
GCA_003706655.2	Pfam	codetta	AAT	N	N	N
GCA_003706655.2	Pfam	codetta	AAC	N	N	N
GCA_003706655.2	Pfam	codetta	AAA	K	K	K
GCA_003706655.2	Pfam	codetta	AAG	K	K	K
GCA_003706655.2	Pfam	codetta	AGT	S	S	S
GCA_003706655.2	Pfam	codetta	AGC	S	S	S
GCA_003706655.2	Pfam	codetta	AGA	R	R	R
GCA_003706655.2	Pfam	codetta	AGG	R	R	R
GCA_003706655.2	Pfam	codetta	GTT	V	V	V
GCA_003706655.2	Pfam	codetta	GTC	V	V	V
GCA_003706655.2	Pfam	codetta	GTA	V	V	V
GCA_003706655.2	Pfam	codetta	GTG	V	V	V
GCA_003706655.2	Pfam	codetta	GCT	A	A	A
GCA_003706655.2	Pfam	codetta	GCC	A	A	A
GCA_003706655.2	Pfam	codetta	GCA	A	A	A
GCA_003706655.2	Pfam	codetta	GCG	A	A	A
GCA_003706655.2	Pfam	codetta	GAT	D	D	D
GCA_003706655.2	Pfam	codetta	GAC	D	D	D
GCA_003706655.2	Pfam	codetta	GAA	E	E	E
GCA_003706655.2	Pfam	codetta	GAG	E	E	E
GCA_003706655.2	Pfam	codetta	GGT	G	G	G
GCA_003706655.2	Pfam	codetta	GGC	G	G	G
GCA_003706655.2	Pfam	codetta	GGA	G	G	G
GCA_003706655.2	Pfam	codetta	GGG	G	G	G
GCA_003707865.1	Pfam	codetta	TTT	F	F	F
GCA_003707865.1	Pfam	codetta	TTC	F	F	F
GCA_003707865.1	Pfam	codetta	TTA	L	L	L
GCA_003707865.1	Pfam	codetta	TTG	L	L	L
GCA_003707865.1	Pfam	codetta	TCT	S	S	S
GCA_003707865.1	Pfam	codetta	TCC	S	S	S
GCA_003707865.1	Pfam	codetta	TCA	S	S	S
GCA_003707865.1	Pfam	codetta	TCG	S	S	S
GCA_003707865.1	Pfam	codetta	TAT	Y	Y	Y
GCA_003707865.1	Pfam	codetta	TAC	Y	Y	Y
GCA_003707865.1	Pfam	codetta	TAA	*	*	?
GCA_003707865.1	Pfam	codetta	TAG	*	*	?
GCA_003707865.1	Pfam	codetta	TGT	C	C	C
GCA_003707865.1	Pfam	codetta	TGC	C	C	C
GCA_003707865.1	Pfam	codetta	TGA	*	*	?
GCA_003707865.1	Pfam	codetta	TGG	W	W	W
GCA_003707865.1	Pfam	codetta	CTT	L	L	L
GCA_003707865.1	Pfam	codetta	CTC	L	L	L
GCA_003707865.1	Pfam	codetta	CTA	L	L	L
GCA_003707865.1	Pfam	codetta	CTG	L	L	L
GCA_003707865.1	Pfam	codetta	CCT	P	P	P
GCA_003707865.1	Pfam	codetta	CCC	P	P	P
GCA_003707865.1	Pfam	codetta	CCA	P	P	P
GCA_003707865.1	Pfam	codetta	CCG	P	P	P
GCA_003707865.1	Pfam	codetta	CAT	H	H	H
GCA_003707865.1	Pfam	codetta	CAC	H	H	H
GCA_003707865.1	Pfam	codetta	CAA	Q	Q	Q
GCA_003707865.1	Pfam	codetta	CAG	Q	Q	Q
GCA_003707865.1	Pfam	codetta	CGT	R	R	R
GCA_003707865.1	Pfam	codetta	CGC	R	R	R
GCA_003707865.1	Pfam	codetta	CGA	R	R	R
GCA_003707865.1	Pfam	codetta	CGG	R	R	R
GCA_003707865.1	Pfam	codetta	ATT	I	I	I
GCA_003707865.1	Pfam	codetta	ATC	I	I	I
GCA_003707865.1	Pfam	codetta	ATA	I	I	I
GCA_003707865.1	Pfam	codetta	ATG	M	M	M
GCA_003707865.1	Pfam	codetta	ACT	T	T	T
GCA_003707865.1	Pfam	codetta	ACC	T	T	T
GCA_003707865.1	Pfam	codetta	ACA	T	T	T
GCA_003707865.1	Pfam	codetta	ACG	T	T	T
GCA_003707865.1	Pfam	codetta	AAT	N	N	N
GCA_003707865.1	Pfam	codetta	AAC	N	N	N
GCA_003707865.1	Pfam	codetta	AAA	K	K	K
GCA_003707865.1	Pfam	codetta	AAG	K	K	K
GCA_003707865.1	Pfam	codetta	AGT	S	S	S
GCA_003707865.1	Pfam	codetta	AGC	S	S	S
GCA_003707865.1	Pfam	codetta	AGA	R	R	R
GCA_003707865.1	Pfam	codetta	AGG	R	R	R
GCA_003707865.1	Pfam	codetta	GTT	V	V	V
GCA_003707865.1	Pfam	codetta	GTC	V	V	V
GCA_003707865.1	Pfam	codetta	GTA	V	V	V
GCA_003707865.1	Pfam	codetta	GTG	V	V	V
GCA_003707865.1	Pfam	codetta	GCT	A	A	A
GCA_003707865.1	Pfam	codetta	GCC	A	A	A
GCA_003707865.1	Pfam	codetta	GCA	A	A	A
GCA_003707865.1	Pfam	codetta	GCG	A	A	A
GCA_003707865.1	Pfam	codetta	GAT	D	D	D
GCA_003707865.1	Pfam	codetta	GAC	D	D	D
GCA_003707865.1	Pfam	codetta	GAA	E	E	E
GCA_003707865.1	Pfam	codetta	GAG	E	E	E
GCA_003707865.1	Pfam	codetta	GGT	G	G	G
GCA_003707865.1	Pfam	codetta	GGC	G	G	G
GCA_003707865.1	Pfam	codetta	GGA	G	G	G
GCA_003707865.1	Pfam	codetta	GGG	G	G	G
GCA_003706615.2	Pfam	codetta	TTT	F	F	F
GCA_003706615.2	Pfam	codetta	TTC	F	F	F
GCA_003706615.2	Pfam	codetta	TTA	L	L	L
GCA_003706615.2	Pfam	codetta	TTG	L	L	L
GCA_003706615.2	Pfam	codetta	TCT	S	S	S
GCA_003706615.2	Pfam	codetta	TCC	S	S	S
GCA_003706615.2	Pfam	codetta	TCA	S	S	S
GCA_003706615.2	Pfam	codetta	TCG	S	S	S
GCA_003706615.2	Pfam	codetta	TAT	Y	Y	Y
GCA_003706615.2	Pfam	codetta	TAC	Y	Y	Y
GCA_003706615.2	Pfam	codetta	TAA	*	*	?
GCA_003706615.2	Pfam	codetta	TAG	*	*	?
GCA_003706615.2	Pfam	codetta	TGT	C	C	C
GCA_003706615.2	Pfam	codetta	TGC	C	C	C
GCA_003706615.2	Pfam	codetta	TGA	*	*	?
GCA_003706615.2	Pfam	codetta	TGG	W	W	W
GCA_003706615.2	Pfam	codetta	CTT	L	L	L
GCA_003706615.2	Pfam	codetta	CTC	L	L	L
GCA_003706615.2	Pfam	codetta	CTA	L	L	L
GCA_003706615.2	Pfam	codetta	CTG	L	L	L
GCA_003706615.2	Pfam	codetta	CCT	P	P	P
GCA_003706615.2	Pfam	codetta	CCC	P	P	P
GCA_003706615.2	Pfam	codetta	CCA	P	P	P
GCA_003706615.2	Pfam	codetta	CCG	P	P	P
GCA_003706615.2	Pfam	codetta	CAT	H	H	H
GCA_003706615.2	Pfam	codetta	CAC	H	H	H
GCA_003706615.2	Pfam	codetta	CAA	Q	Q	Q
GCA_003706615.2	Pfam	codetta	CAG	Q	Q	Q
GCA_003706615.2	Pfam	codetta	CGT	R	R	R
GCA_003706615.2	Pfam	codetta	CGC	R	R	R
GCA_003706615.2	Pfam	codetta	CGA	R	R	R
GCA_003706615.2	Pfam	codetta	CGG	R	R	R
GCA_003706615.2	Pfam	codetta	ATT	I	I	I
GCA_003706615.2	Pfam	codetta	ATC	I	I	I
GCA_003706615.2	Pfam	codetta	ATA	I	I	I
GCA_003706615.2	Pfam	codetta	ATG	M	M	M
GCA_003706615.2	Pfam	codetta	ACT	T	T	T
GCA_003706615.2	Pfam	codetta	ACC	T	T	T
GCA_003706615.2	Pfam	codetta	ACA	T	T	T
GCA_003706615.2	Pfam	codetta	ACG	T	T	T
GCA_003706615.2	Pfam	codetta	AAT	N	N	N
GCA_003706615.2	Pfam	codetta	AAC	N	N	N
GCA_003706615.2	Pfam	codetta	AAA	K	K	K
GCA_003706615.2	Pfam	codetta	AAG	K	K	K
GCA_003706615.2	Pfam	codetta	AGT	S	S	S
GCA_003706615.2	Pfam	codetta	AGC	S	S	S
GCA_003706615.2	Pfam	codetta	AGA	R	R	R
GCA_003706615.2	Pfam	codetta	AGG	R	R	R
GCA_003706615.2	Pfam	codetta	GTT	V	V	V
GCA_003706615.2	Pfam	codetta	GTC	V	V	V
GCA_003706615.2	Pfam	codetta	GTA	V	V	V
GCA_003706615.2	Pfam	codetta	GTG	V	V	V
GCA_003706615.2	Pfam	codetta	GCT	A	A	A
GCA_003706615.2	Pfam	codetta	GCC	A	A	A
GCA_003706615.2	Pfam	codetta	GCA	A	A	A
GCA_003706615.2	Pfam	codetta	GCG	A	A	A
GCA_003706615.2	Pfam	codetta	GAT	D	D	D
GCA_003706615.2	Pfam	codetta	GAC	D	D	D
GCA_003706615.2	Pfam	codetta	GAA	E	E	E
GCA_003706615.2	Pfam	codetta	GAG	E	E	E
GCA_003706615.2	Pfam	codetta	GGT	G	G	G
GCA_003706615.2	Pfam	codetta	GGC	G	G	G
GCA_003706615.2	Pfam	codetta	GGA	G	G	G
GCA_003706615.2	Pfam	codetta	GGG	G	G	G
GCA_003706705.2	Pfam	codetta	TTT	F	F	F
GCA_003706705.2	Pfam	codetta	TTC	F	F	F
GCA_003706705.2	Pfam	codetta	TTA	L	L	L
GCA_003706705.2	Pfam	codetta	TTG	L	L	L
GCA_003706705.2	Pfam	codetta	TCT	S	S	S
GCA_003706705.2	Pfam	codetta	TCC	S	S	S
GCA_003706705.2	Pfam	codetta	TCA	S	S	S
GCA_003706705.2	Pfam	codetta	TCG	S	S	S
GCA_003706705.2	Pfam	codetta	TAT	Y	Y	Y
GCA_003706705.2	Pfam	codetta	TAC	Y	Y	Y
GCA_003706705.2	Pfam	codetta	TAA	*	*	?
GCA_003706705.2	Pfam	codetta	TAG	*	*	?
GCA_003706705.2	Pfam	codetta	TGT	C	C	C
GCA_003706705.2	Pfam	codetta	TGC	C	C	C
GCA_003706705.2	Pfam	codetta	TGA	*	*	?
GCA_003706705.2	Pfam	codetta	TGG	W	W	W
GCA_003706705.2	Pfam	codetta	CTT	L	L	L
GCA_003706705.2	Pfam	codetta	CTC	L	L	L
GCA_003706705.2	Pfam	codetta	CTA	L	L	L
GCA_003706705.2	Pfam	codetta	CTG	L	L	L
GCA_003706705.2	Pfam	codetta	CCT	P	P	P
GCA_003706705.2	Pfam	codetta	CCC	P	P	P
GCA_003706705.2	Pfam	codetta	CCA	P	P	P
GCA_003706705.2	Pfam	codetta	CCG	P	P	P
GCA_003706705.2	Pfam	codetta	CAT	H	H	H
GCA_003706705.2	Pfam	codetta	CAC	H	H	H
GCA_003706705.2	Pfam	codetta	CAA	Q	Q	Q
GCA_003706705.2	Pfam	codetta	CAG	Q	Q	Q
GCA_003706705.2	Pfam	codetta	CGT	R	R	R
GCA_003706705.2	Pfam	codetta	CGC	R	R	R
GCA_003706705.2	Pfam	codetta	CGA	R	R	R
GCA_003706705.2	Pfam	codetta	CGG	R	R	R
GCA_003706705.2	Pfam	codetta	ATT	I	I	I
GCA_003706705.2	Pfam	codetta	ATC	I	I	I
GCA_003706705.2	Pfam	codetta	ATA	I	I	I
GCA_003706705.2	Pfam	codetta	ATG	M	M	M
GCA_003706705.2	Pfam	codetta	ACT	T	T	T
GCA_003706705.2	Pfam	codetta	ACC	T	T	T
GCA_003706705.2	Pfam	codetta	ACA	T	T	T
GCA_003706705.2	Pfam	codetta	ACG	T	T	T
GCA_003706705.2	Pfam	codetta	AAT	N	N	N
GCA_003706705.2	Pfam	codetta	AAC	N	N	N
GCA_003706705.2	Pfam	codetta	AAA	K	K	K
GCA_003706705.2	Pfam	codetta	AAG	K	K	K
GCA_003706705.2	Pfam	codetta	AGT	S	S	S
GCA_003706705.2	Pfam	codetta	AGC	S	S	S
GCA_003706705.2	Pfam	codetta	AGA	R	R	R
GCA_003706705.2	Pfam	codetta	AGG	R	R	R
GCA_003706705.2	Pfam	codetta	GTT	V	V	V
GCA_003706705.2	Pfam	codetta	GTC	V	V	V
GCA_003706705.2	Pfam	codetta	GTA	V	V	V
GCA_003706705.2	Pfam	codetta	GTG	V	V	V
GCA_003706705.2	Pfam	codetta	GCT	A	A	A
GCA_003706705.2	Pfam	codetta	GCC	A	A	A
GCA_003706705.2	Pfam	codetta	GCA	A	A	A
GCA_003706705.2	Pfam	codetta	GCG	A	A	A
GCA_003706705.2	Pfam	codetta	GAT	D	D	D
GCA_003706705.2	Pfam	codetta	GAC	D	D	D
GCA_003706705.2	Pfam	codetta	GAA	E	E	E
GCA_003706705.2	Pfam	codetta	GAG	E	E	E
GCA_003706705.2	Pfam	codetta	GGT	G	G	G
GCA_003706705.2	Pfam	codetta	GGC	G	G	G
GCA_003706705.2	Pfam	codetta	GGA	G	G	G
GCA_003706705.2	Pfam	codetta	GGG	G	G	G
GCA_003706665.1	Pfam	codetta	TTT	F	F	F
GCA_003706665.1	Pfam	codetta	TTC	F	F	F
GCA_003706665.1	Pfam	codetta	TTA	L	L	L
GCA_003706665.1	Pfam	codetta	TTG	L	L	L
GCA_003706665.1	Pfam	codetta	TCT	S	S	S
GCA_003706665.1	Pfam	codetta	TCC	S	S	S
GCA_003706665.1	Pfam	codetta	TCA	S	S	S
GCA_003706665.1	Pfam	codetta	TCG	S	S	S
GCA_003706665.1	Pfam	codetta	TAT	Y	Y	Y
GCA_003706665.1	Pfam	codetta	TAC	Y	Y	Y
GCA_003706665.1	Pfam	codetta	TAA	*	*	?
GCA_003706665.1	Pfam	codetta	TAG	*	*	?
GCA_003706665.1	Pfam	codetta	TGT	C	C	C
GCA_003706665.1	Pfam	codetta	TGC	C	C	C
GCA_003706665.1	Pfam	codetta	TGA	*	*	?
GCA_003706665.1	Pfam	codetta	TGG	W	W	W
GCA_003706665.1	Pfam	codetta	CTT	L	L	L
GCA_003706665.1	Pfam	codetta	CTC	L	L	L
GCA_003706665.1	Pfam	codetta	CTA	L	L	L
GCA_003706665.1	Pfam	codetta	CTG	L	L	L
GCA_003706665.1	Pfam	codetta	CCT	P	P	P
GCA_003706665.1	Pfam	codetta	CCC	P	P	P
GCA_003706665.1	Pfam	codetta	CCA	P	P	P
GCA_003706665.1	Pfam	codetta	CCG	P	P	P
GCA_003706665.1	Pfam	codetta	CAT	H	H	H
GCA_003706665.1	Pfam	codetta	CAC	H	H	H
GCA_003706665.1	Pfam	codetta	CAA	Q	Q	Q
GCA_003706665.1	Pfam	codetta	CAG	Q	Q	Q
GCA_003706665.1	Pfam	codetta	CGT	R	R	R
GCA_003706665.1	Pfam	codetta	CGC	R	R	R
GCA_003706665.1	Pfam	codetta	CGA	R	R	R
GCA_003706665.1	Pfam	codetta	CGG	R	R	R
GCA_003706665.1	Pfam	codetta	ATT	I	I	I
GCA_003706665.1	Pfam	codetta	ATC	I	I	I
GCA_003706665.1	Pfam	codetta	ATA	I	I	I
GCA_003706665.1	Pfam	codetta	ATG	M	M	M
GCA_003706665.1	Pfam	codetta	ACT	T	T	T
GCA_003706665.1	Pfam	codetta	ACC	T	T	T
GCA_003706665.1	Pfam	codetta	ACA	T	T	T
GCA_003706665.1	Pfam	codetta	ACG	T	T	T
GCA_003706665.1	Pfam	codetta	AAT	N	N	N
GCA_003706665.1	Pfam	codetta	AAC	N	N	N
GCA_003706665.1	Pfam	codetta	AAA	K	K	K
GCA_003706665.1	Pfam	codetta	AAG	K	K	K
GCA_003706665.1	Pfam	codetta	AGT	S	S	S
GCA_003706665.1	Pfam	codetta	AGC	S	S	S
GCA_003706665.1	Pfam	codetta	AGA	R	R	R
GCA_003706665.1	Pfam	codetta	AGG	R	R	R
GCA_003706665.1	Pfam	codetta	GTT	V	V	V
GCA_003706665.1	Pfam	codetta	GTC	V	V	V
GCA_003706665.1	Pfam	codetta	GTA	V	V	V
GCA_003706665.1	Pfam	codetta	GTG	V	V	V
GCA_003706665.1	Pfam	codetta	GCT	A	A	A
GCA_003706665.1	Pfam	codetta	GCC	A	A	A
GCA_003706665.1	Pfam	codetta	GCA	A	A	A
GCA_003706665.1	Pfam	codetta	GCG	A	A	A
GCA_003706665.1	Pfam	codetta	GAT	D	D	D
GCA_003706665.1	Pfam	codetta	GAC	D	D	D
GCA_003706665.1	Pfam	codetta	GAA	E	E	E
GCA_003706665.1	Pfam	codetta	GAG	E	E	E
GCA_003706665.1	Pfam	codetta	GGT	G	G	G
GCA_003706665.1	Pfam	codetta	GGC	G	G	G
GCA_003706665.1	Pfam	codetta	GGA	G	G	G
GCA_003706665.1	Pfam	codetta	GGG	G	G	G
GCA_003707885.1	Pfam	codetta	TTT	F	F	F
GCA_003707885.1	Pfam	codetta	TTC	F	F	F
GCA_003707885.1	Pfam	codetta	TTA	L	L	L
GCA_003707885.1	Pfam	codetta	TTG	L	L	L
GCA_003707885.1	Pfam	codetta	TCT	S	S	S
GCA_003707885.1	Pfam	codetta	TCC	S	S	S
GCA_003707885.1	Pfam	codetta	TCA	S	S	S
GCA_003707885.1	Pfam	codetta	TCG	S	S	S
GCA_003707885.1	Pfam	codetta	TAT	Y	Y	Y
GCA_003707885.1	Pfam	codetta	TAC	Y	Y	Y
GCA_003707885.1	Pfam	codetta	TAA	*	*	?
GCA_003707885.1	Pfam	codetta	TAG	*	*	?
GCA_003707885.1	Pfam	codetta	TGT	C	C	C
GCA_003707885.1	Pfam	codetta	TGC	C	C	C
GCA_003707885.1	Pfam	codetta	TGA	*	*	?
GCA_003707885.1	Pfam	codetta	TGG	W	W	W
GCA_003707885.1	Pfam	codetta	CTT	L	L	L
GCA_003707885.1	Pfam	codetta	CTC	L	L	L
GCA_003707885.1	Pfam	codetta	CTA	L	L	L
GCA_003707885.1	Pfam	codetta	CTG	L	L	L
GCA_003707885.1	Pfam	codetta	CCT	P	P	P
GCA_003707885.1	Pfam	codetta	CCC	P	P	P
GCA_003707885.1	Pfam	codetta	CCA	P	P	P
GCA_003707885.1	Pfam	codetta	CCG	P	P	P
GCA_003707885.1	Pfam	codetta	CAT	H	H	H
GCA_003707885.1	Pfam	codetta	CAC	H	H	H
GCA_003707885.1	Pfam	codetta	CAA	Q	Q	Q
GCA_003707885.1	Pfam	codetta	CAG	Q	Q	Q
GCA_003707885.1	Pfam	codetta	CGT	R	R	R
GCA_003707885.1	Pfam	codetta	CGC	R	R	R
GCA_003707885.1	Pfam	codetta	CGA	R	R	R
GCA_003707885.1	Pfam	codetta	CGG	R	R	R
GCA_003707885.1	Pfam	codetta	ATT	I	I	I
GCA_003707885.1	Pfam	codetta	ATC	I	I	I
GCA_003707885.1	Pfam	codetta	ATA	I	I	I
GCA_003707885.1	Pfam	codetta	ATG	M	M	M
GCA_003707885.1	Pfam	codetta	ACT	T	T	T
GCA_003707885.1	Pfam	codetta	ACC	T	T	T
GCA_003707885.1	Pfam	codetta	ACA	T	T	T
GCA_003707885.1	Pfam	codetta	ACG	T	T	T
GCA_003707885.1	Pfam	codetta	AAT	N	N	N
GCA_003707885.1	Pfam	codetta	AAC	N	N	N
GCA_003707885.1	Pfam	codetta	AAA	K	K	K
GCA_003707885.1	Pfam	codetta	AAG	K	K	K
GCA_003707885.1	Pfam	codetta	AGT	S	S	S
GCA_003707885.1	Pfam	codetta	AGC	S	S	S
GCA_003707885.1	Pfam	codetta	AGA	R	R	R
GCA_003707885.1	Pfam	codetta	AGG	R	R	R
GCA_003707885.1	Pfam	codetta	GTT	V	V	V
GCA_003707885.1	Pfam	codetta	GTC	V	V	V
GCA_003707885.1	Pfam	codetta	GTA	V	V	V
GCA_003707885.1	Pfam	codetta	GTG	V	V	V
GCA_003707885.1	Pfam	codetta	GCT	A	A	A
GCA_003707885.1	Pfam	codetta	GCC	A	A	A
GCA_003707885.1	Pfam	codetta	GCA	A	A	A
GCA_003707885.1	Pfam	codetta	GCG	A	A	A
GCA_003707885.1	Pfam	codetta	GAT	D	D	D
GCA_003707885.1	Pfam	codetta	GAC	D	D	D
GCA_003707885.1	Pfam	codetta	GAA	E	E	E
GCA_003707885.1	Pfam	codetta	GAG	E	E	E
GCA_003707885.1	Pfam	codetta	GGT	G	G	G
GCA_003707885.1	Pfam	codetta	GGC	G	G	G
GCA_003707885.1	Pfam	codetta	GGA	G	G	G
GCA_003707885.1	Pfam	codetta	GGG	G	G	G
GCA_020280145.1	Pfam	codetta	TTT	F	F	F
GCA_020280145.1	Pfam	codetta	TTC	F	F	F
GCA_020280145.1	Pfam	codetta	TTA	L	L	L
GCA_020280145.1	Pfam	codetta	TTG	L	L	L
GCA_020280145.1	Pfam	codetta	TCT	S	S	S
GCA_020280145.1	Pfam	codetta	TCC	S	S	S
GCA_020280145.1	Pfam	codetta	TCA	S	S	S
GCA_020280145.1	Pfam	codetta	TCG	S	S	S
GCA_020280145.1	Pfam	codetta	TAT	Y	Y	Y
GCA_020280145.1	Pfam	codetta	TAC	Y	Y	Y
GCA_020280145.1	Pfam	codetta	TAA	*	*	?
GCA_020280145.1	Pfam	codetta	TAG	*	*	?
GCA_020280145.1	Pfam	codetta	TGT	C	C	C
GCA_020280145.1	Pfam	codetta	TGC	C	C	C
GCA_020280145.1	Pfam	codetta	TGA	*	*	?
GCA_020280145.1	Pfam	codetta	TGG	W	W	W
GCA_020280145.1	Pfam	codetta	CTT	L	L	L
GCA_020280145.1	Pfam	codetta	CTC	L	L	L
GCA_020280145.1	Pfam	codetta	CTA	L	L	L
GCA_020280145.1	Pfam	codetta	CTG	L	L	L
GCA_020280145.1	Pfam	codetta	CCT	P	P	P
GCA_020280145.1	Pfam	codetta	CCC	P	P	P
GCA_020280145.1	Pfam	codetta	CCA	P	P	P
GCA_020280145.1	Pfam	codetta	CCG	P	P	P
GCA_020280145.1	Pfam	codetta	CAT	H	H	H
GCA_020280145.1	Pfam	codetta	CAC	H	H	H
GCA_020280145.1	Pfam	codetta	CAA	Q	Q	Q
GCA_020280145.1	Pfam	codetta	CAG	Q	Q	Q
GCA_020280145.1	Pfam	codetta	CGT	R	R	R
GCA_020280145.1	Pfam	codetta	CGC	R	R	R
GCA_020280145.1	Pfam	codetta	CGA	R	R	R
GCA_020280145.1	Pfam	codetta	CGG	R	R	R
GCA_020280145.1	Pfam	codetta	ATT	I	I	I
GCA_020280145.1	Pfam	codetta	ATC	I	I	I
GCA_020280145.1	Pfam	codetta	ATA	I	I	I
GCA_020280145.1	Pfam	codetta	ATG	M	M	M
GCA_020280145.1	Pfam	codetta	ACT	T	T	T
GCA_020280145.1	Pfam	codetta	ACC	T	T	T
GCA_020280145.1	Pfam	codetta	ACA	T	T	T
GCA_020280145.1	Pfam	codetta	ACG	T	T	T
GCA_020280145.1	Pfam	codetta	AAT	N	N	N
GCA_020280145.1	Pfam	codetta	AAC	N	N	N
GCA_020280145.1	Pfam	codetta	AAA	K	K	K
GCA_020280145.1	Pfam	codetta	AAG	K	K	K
GCA_020280145.1	Pfam	codetta	AGT	S	S	S
GCA_020280145.1	Pfam	codetta	AGC	S	S	S
GCA_020280145.1	Pfam	codetta	AGA	R	R	R
GCA_020280145.1	Pfam	codetta	AGG	R	R	R
GCA_020280145.1	Pfam	codetta	GTT	V	V	V
GCA_020280145.1	Pfam	codetta	GTC	V	V	V
GCA_020280145.1	Pfam	codetta	GTA	V	V	V
GCA_020280145.1	Pfam	codetta	GTG	V	V	V
GCA_020280145.1	Pfam	codetta	GCT	A	A	A
GCA_020280145.1	Pfam	codetta	GCC	A	A	A
GCA_020280145.1	Pfam	codetta	GCA	A	A	A
GCA_020280145.1	Pfam	codetta	GCG	A	A	A
GCA_020280145.1	Pfam	codetta	GAT	D	D	D
GCA_020280145.1	Pfam	codetta	GAC	D	D	D
GCA_020280145.1	Pfam	codetta	GAA	E	E	E
GCA_020280145.1	Pfam	codetta	GAG	E	E	E
GCA_020280145.1	Pfam	codetta	GGT	G	G	G
GCA_020280145.1	Pfam	codetta	GGC	G	G	G
GCA_020280145.1	Pfam	codetta	GGA	G	G	G
GCA_020280145.1	Pfam	codetta	GGG	G	G	G
GCA_001661405.1	Pfam	codetta	TTT	F	F	F
GCA_001661405.1	Pfam	codetta	TTC	F	F	F
GCA_001661405.1	Pfam	codetta	TTA	L	L	L
GCA_001661405.1	Pfam	codetta	TTG	L	L	L
GCA_001661405.1	Pfam	codetta	TCT	S	S	S
GCA_001661405.1	Pfam	codetta	TCC	S	S	S
GCA_001661405.1	Pfam	codetta	TCA	S	S	S
GCA_001661405.1	Pfam	codetta	TCG	S	S	S
GCA_001661405.1	Pfam	codetta	TAT	Y	Y	Y
GCA_001661405.1	Pfam	codetta	TAC	Y	Y	Y
GCA_001661405.1	Pfam	codetta	TAA	*	*	?
GCA_001661405.1	Pfam	codetta	TAG	*	*	?
GCA_001661405.1	Pfam	codetta	TGT	C	C	C
GCA_001661405.1	Pfam	codetta	TGC	C	C	C
GCA_001661405.1	Pfam	codetta	TGA	*	*	?
GCA_001661405.1	Pfam	codetta	TGG	W	W	W
GCA_001661405.1	Pfam	codetta	CTT	L	L	L
GCA_001661405.1	Pfam	codetta	CTC	L	L	L
GCA_001661405.1	Pfam	codetta	CTA	L	L	L
GCA_001661405.1	Pfam	codetta	CTG	L	L	L
GCA_001661405.1	Pfam	codetta	CCT	P	P	P
GCA_001661405.1	Pfam	codetta	CCC	P	P	P
GCA_001661405.1	Pfam	codetta	CCA	P	P	P
GCA_001661405.1	Pfam	codetta	CCG	P	P	P
GCA_001661405.1	Pfam	codetta	CAT	H	H	H
GCA_001661405.1	Pfam	codetta	CAC	H	H	H
GCA_001661405.1	Pfam	codetta	CAA	Q	Q	Q
GCA_001661405.1	Pfam	codetta	CAG	Q	Q	Q
GCA_001661405.1	Pfam	codetta	CGT	R	R	R
GCA_001661405.1	Pfam	codetta	CGC	R	R	R
GCA_001661405.1	Pfam	codetta	CGA	R	R	R
GCA_001661405.1	Pfam	codetta	CGG	R	R	R
GCA_001661405.1	Pfam	codetta	ATT	I	I	I
GCA_001661405.1	Pfam	codetta	ATC	I	I	I
GCA_001661405.1	Pfam	codetta	ATA	I	I	I
GCA_001661405.1	Pfam	codetta	ATG	M	M	M
GCA_001661405.1	Pfam	codetta	ACT	T	T	T
GCA_001661405.1	Pfam	codetta	ACC	T	T	T
GCA_001661405.1	Pfam	codetta	ACA	T	T	T
GCA_001661405.1	Pfam	codetta	ACG	T	T	T
GCA_001661405.1	Pfam	codetta	AAT	N	N	N
GCA_001661405.1	Pfam	codetta	AAC	N	N	N
GCA_001661405.1	Pfam	codetta	AAA	K	K	K
GCA_001661405.1	Pfam	codetta	AAG	K	K	K
GCA_001661405.1	Pfam	codetta	AGT	S	S	S
GCA_001661405.1	Pfam	codetta	AGC	S	S	S
GCA_001661405.1	Pfam	codetta	AGA	R	R	R
GCA_001661405.1	Pfam	codetta	AGG	R	R	R
GCA_001661405.1	Pfam	codetta	GTT	V	V	V
GCA_001661405.1	Pfam	codetta	GTC	V	V	V
GCA_001661405.1	Pfam	codetta	GTA	V	V	V
GCA_001661405.1	Pfam	codetta	GTG	V	V	V
GCA_001661405.1	Pfam	codetta	GCT	A	A	A
GCA_001661405.1	Pfam	codetta	GCC	A	A	A
GCA_001661405.1	Pfam	codetta	GCA	A	A	A
GCA_001661405.1	Pfam	codetta	GCG	A	A	A
GCA_001661405.1	Pfam	codetta	GAT	D	D	D
GCA_001661405.1	Pfam	codetta	GAC	D	D	D
GCA_001661405.1	Pfam	codetta	GAA	E	E	E
GCA_001661405.1	Pfam	codetta	GAG	E	E	E
GCA_001661405.1	Pfam	codetta	GGT	G	G	G
GCA_001661405.1	Pfam	codetta	GGC	G	G	G
GCA_001661405.1	Pfam	codetta	GGA	G	G	G
GCA_001661405.1	Pfam	codetta	GGG	G	G	G
GCA_003708795.2	Pfam	codetta	TTT	F	F	F
GCA_003708795.2	Pfam	codetta	TTC	F	F	F
GCA_003708795.2	Pfam	codetta	TTA	L	L	L
GCA_003708795.2	Pfam	codetta	TTG	L	L	L
GCA_003708795.2	Pfam	codetta	TCT	S	S	S
GCA_003708795.2	Pfam	codetta	TCC	S	S	S
GCA_003708795.2	Pfam	codetta	TCA	S	S	S
GCA_003708795.2	Pfam	codetta	TCG	S	S	S
GCA_003708795.2	Pfam	codetta	TAT	Y	Y	Y
GCA_003708795.2	Pfam	codetta	TAC	Y	Y	Y
GCA_003708795.2	Pfam	codetta	TAA	*	*	?
GCA_003708795.2	Pfam	codetta	TAG	*	*	?
GCA_003708795.2	Pfam	codetta	TGT	C	C	C
GCA_003708795.2	Pfam	codetta	TGC	C	C	C
GCA_003708795.2	Pfam	codetta	TGA	*	*	?
GCA_003708795.2	Pfam	codetta	TGG	W	W	W
GCA_003708795.2	Pfam	codetta	CTT	L	L	L
GCA_003708795.2	Pfam	codetta	CTC	L	L	L
GCA_003708795.2	Pfam	codetta	CTA	L	L	L
GCA_003708795.2	Pfam	codetta	CTG	L	L	L
GCA_003708795.2	Pfam	codetta	CCT	P	P	P
GCA_003708795.2	Pfam	codetta	CCC	P	P	P
GCA_003708795.2	Pfam	codetta	CCA	P	P	P
GCA_003708795.2	Pfam	codetta	CCG	P	P	P
GCA_003708795.2	Pfam	codetta	CAT	H	H	H
GCA_003708795.2	Pfam	codetta	CAC	H	H	H
GCA_003708795.2	Pfam	codetta	CAA	Q	Q	Q
GCA_003708795.2	Pfam	codetta	CAG	Q	Q	Q
GCA_003708795.2	Pfam	codetta	CGT	R	R	R
GCA_003708795.2	Pfam	codetta	CGC	R	R	R
GCA_003708795.2	Pfam	codetta	CGA	R	R	R
GCA_003708795.2	Pfam	codetta	CGG	R	R	R
GCA_003708795.2	Pfam	codetta	ATT	I	I	I
GCA_003708795.2	Pfam	codetta	ATC	I	I	I
GCA_003708795.2	Pfam	codetta	ATA	I	I	I
GCA_003708795.2	Pfam	codetta	ATG	M	M	M
GCA_003708795.2	Pfam	codetta	ACT	T	T	T
GCA_003708795.2	Pfam	codetta	ACC	T	T	T
GCA_003708795.2	Pfam	codetta	ACA	T	T	T
GCA_003708795.2	Pfam	codetta	ACG	T	T	T
GCA_003708795.2	Pfam	codetta	AAT	N	N	N
GCA_003708795.2	Pfam	codetta	AAC	N	N	N
GCA_003708795.2	Pfam	codetta	AAA	K	K	K
GCA_003708795.2	Pfam	codetta	AAG	K	K	K
GCA_003708795.2	Pfam	codetta	AGT	S	S	S
GCA_003708795.2	Pfam	codetta	AGC	S	S	S
GCA_003708795.2	Pfam	codetta	AGA	R	R	R
GCA_003708795.2	Pfam	codetta	AGG	R	R	R
GCA_003708795.2	Pfam	codetta	GTT	V	V	V
GCA_003708795.2	Pfam	codetta	GTC	V	V	V
GCA_003708795.2	Pfam	codetta	GTA	V	V	V
GCA_003708795.2	Pfam	codetta	GTG	V	V	V
GCA_003708795.2	Pfam	codetta	GCT	A	A	A
GCA_003708795.2	Pfam	codetta	GCC	A	A	A
GCA_003708795.2	Pfam	codetta	GCA	A	A	A
GCA_003708795.2	Pfam	codetta	GCG	A	A	A
GCA_003708795.2	Pfam	codetta	GAT	D	D	D
GCA_003708795.2	Pfam	codetta	GAC	D	D	D
GCA_003708795.2	Pfam	codetta	GAA	E	E	E
GCA_003708795.2	Pfam	codetta	GAG	E	E	E
GCA_003708795.2	Pfam	codetta	GGT	G	G	G
GCA_003708795.2	Pfam	codetta	GGC	G	G	G
GCA_003708795.2	Pfam	codetta	GGA	G	G	G
GCA_003708795.2	Pfam	codetta	GGG	G	G	G
GCA_001983305.1	Pfam	codetta	TTT	F	F	F
GCA_001983305.1	Pfam	codetta	TTC	F	F	F
GCA_001983305.1	Pfam	codetta	TTA	L	L	L
GCA_001983305.1	Pfam	codetta	TTG	L	L	L
GCA_001983305.1	Pfam	codetta	TCT	S	S	S
GCA_001983305.1	Pfam	codetta	TCC	S	S	S
GCA_001983305.1	Pfam	codetta	TCA	S	S	S
GCA_001983305.1	Pfam	codetta	TCG	S	S	S
GCA_001983305.1	Pfam	codetta	TAT	Y	Y	Y
GCA_001983305.1	Pfam	codetta	TAC	Y	Y	Y
GCA_001983305.1	Pfam	codetta	TAA	*	*	?
GCA_001983305.1	Pfam	codetta	TAG	*	*	?
GCA_001983305.1	Pfam	codetta	TGT	C	C	C
GCA_001983305.1	Pfam	codetta	TGC	C	C	C
GCA_001983305.1	Pfam	codetta	TGA	*	*	?
GCA_001983305.1	Pfam	codetta	TGG	W	W	W
GCA_001983305.1	Pfam	codetta	CTT	L	L	L
GCA_001983305.1	Pfam	codetta	CTC	L	L	L
GCA_001983305.1	Pfam	codetta	CTA	L	L	L
GCA_001983305.1	Pfam	codetta	CTG	L	L	L
GCA_001983305.1	Pfam	codetta	CCT	P	P	P
GCA_001983305.1	Pfam	codetta	CCC	P	P	P
GCA_001983305.1	Pfam	codetta	CCA	P	P	P
GCA_001983305.1	Pfam	codetta	CCG	P	P	P
GCA_001983305.1	Pfam	codetta	CAT	H	H	H
GCA_001983305.1	Pfam	codetta	CAC	H	H	H
GCA_001983305.1	Pfam	codetta	CAA	Q	Q	Q
GCA_001983305.1	Pfam	codetta	CAG	Q	Q	Q
GCA_001983305.1	Pfam	codetta	CGT	R	R	R
GCA_001983305.1	Pfam	codetta	CGC	R	R	R
GCA_001983305.1	Pfam	codetta	CGA	R	R	R
GCA_001983305.1	Pfam	codetta	CGG	R	R	R
GCA_001983305.1	Pfam	codetta	ATT	I	I	I
GCA_001983305.1	Pfam	codetta	ATC	I	I	I
GCA_001983305.1	Pfam	codetta	ATA	I	I	I
GCA_001983305.1	Pfam	codetta	ATG	M	M	M
GCA_001983305.1	Pfam	codetta	ACT	T	T	T
GCA_001983305.1	Pfam	codetta	ACC	T	T	T
GCA_001983305.1	Pfam	codetta	ACA	T	T	T
GCA_001983305.1	Pfam	codetta	ACG	T	T	T
GCA_001983305.1	Pfam	codetta	AAT	N	N	N
GCA_001983305.1	Pfam	codetta	AAC	N	N	N
GCA_001983305.1	Pfam	codetta	AAA	K	K	K
GCA_001983305.1	Pfam	codetta	AAG	K	K	K
GCA_001983305.1	Pfam	codetta	AGT	S	S	S
GCA_001983305.1	Pfam	codetta	AGC	S	S	S
GCA_001983305.1	Pfam	codetta	AGA	R	R	R
GCA_001983305.1	Pfam	codetta	AGG	R	R	R
GCA_001983305.1	Pfam	codetta	GTT	V	V	V
GCA_001983305.1	Pfam	codetta	GTC	V	V	V
GCA_001983305.1	Pfam	codetta	GTA	V	V	V
GCA_001983305.1	Pfam	codetta	GTG	V	V	V
GCA_001983305.1	Pfam	codetta	GCT	A	A	A
GCA_001983305.1	Pfam	codetta	GCC	A	A	A
GCA_001983305.1	Pfam	codetta	GCA	A	A	A
GCA_001983305.1	Pfam	codetta	GCG	A	A	A
GCA_001983305.1	Pfam	codetta	GAT	D	D	D
GCA_001983305.1	Pfam	codetta	GAC	D	D	D
GCA_001983305.1	Pfam	codetta	GAA	E	E	E
GCA_001983305.1	Pfam	codetta	GAG	E	E	E
GCA_001983305.1	Pfam	codetta	GGT	G	G	G
GCA_001983305.1	Pfam	codetta	GGC	G	G	G
GCA_001983305.1	Pfam	codetta	GGA	G	G	G
GCA_001983305.1	Pfam	codetta	GGG	G	G	G
GCA_003706915.2	Pfam	codetta	TTT	F	F	F
GCA_003706915.2	Pfam	codetta	TTC	F	F	F
GCA_003706915.2	Pfam	codetta	TTA	L	L	L
GCA_003706915.2	Pfam	codetta	TTG	L	L	L
GCA_003706915.2	Pfam	codetta	TCT	S	S	S
GCA_003706915.2	Pfam	codetta	TCC	S	S	S
GCA_003706915.2	Pfam	codetta	TCA	S	S	S
GCA_003706915.2	Pfam	codetta	TCG	S	S	S
GCA_003706915.2	Pfam	codetta	TAT	Y	Y	Y
GCA_003706915.2	Pfam	codetta	TAC	Y	Y	Y
GCA_003706915.2	Pfam	codetta	TAA	*	*	?
GCA_003706915.2	Pfam	codetta	TAG	*	*	?
GCA_003706915.2	Pfam	codetta	TGT	C	C	C
GCA_003706915.2	Pfam	codetta	TGC	C	C	C
GCA_003706915.2	Pfam	codetta	TGA	*	*	?
GCA_003706915.2	Pfam	codetta	TGG	W	W	W
GCA_003706915.2	Pfam	codetta	CTT	L	L	L
GCA_003706915.2	Pfam	codetta	CTC	L	L	L
GCA_003706915.2	Pfam	codetta	CTA	L	L	L
GCA_003706915.2	Pfam	codetta	CTG	L	L	L
GCA_003706915.2	Pfam	codetta	CCT	P	P	P
GCA_003706915.2	Pfam	codetta	CCC	P	P	P
GCA_003706915.2	Pfam	codetta	CCA	P	P	P
GCA_003706915.2	Pfam	codetta	CCG	P	P	P
GCA_003706915.2	Pfam	codetta	CAT	H	H	H
GCA_003706915.2	Pfam	codetta	CAC	H	H	H
GCA_003706915.2	Pfam	codetta	CAA	Q	Q	Q
GCA_003706915.2	Pfam	codetta	CAG	Q	Q	Q
GCA_003706915.2	Pfam	codetta	CGT	R	R	R
GCA_003706915.2	Pfam	codetta	CGC	R	R	R
GCA_003706915.2	Pfam	codetta	CGA	R	R	R
GCA_003706915.2	Pfam	codetta	CGG	R	R	R
GCA_003706915.2	Pfam	codetta	ATT	I	I	I
GCA_003706915.2	Pfam	codetta	ATC	I	I	I
GCA_003706915.2	Pfam	codetta	ATA	I	I	I
GCA_003706915.2	Pfam	codetta	ATG	M	M	M
GCA_003706915.2	Pfam	codetta	ACT	T	T	T
GCA_003706915.2	Pfam	codetta	ACC	T	T	T
GCA_003706915.2	Pfam	codetta	ACA	T	T	T
GCA_003706915.2	Pfam	codetta	ACG	T	T	T
GCA_003706915.2	Pfam	codetta	AAT	N	N	N
GCA_003706915.2	Pfam	codetta	AAC	N	N	N
GCA_003706915.2	Pfam	codetta	AAA	K	K	K
GCA_003706915.2	Pfam	codetta	AAG	K	K	K
GCA_003706915.2	Pfam	codetta	AGT	S	S	S
GCA_003706915.2	Pfam	codetta	AGC	S	S	S
GCA_003706915.2	Pfam	codetta	AGA	R	R	R
GCA_003706915.2	Pfam	codetta	AGG	R	R	R
GCA_003706915.2	Pfam	codetta	GTT	V	V	V
GCA_003706915.2	Pfam	codetta	GTC	V	V	V
GCA_003706915.2	Pfam	codetta	GTA	V	V	V
GCA_003706915.2	Pfam	codetta	GTG	V	V	V
GCA_003706915.2	Pfam	codetta	GCT	A	A	A
GCA_003706915.2	Pfam	codetta	GCC	A	A	A
GCA_003706915.2	Pfam	codetta	GCA	A	A	A
GCA_003706915.2	Pfam	codetta	GCG	A	A	A
GCA_003706915.2	Pfam	codetta	GAT	D	D	D
GCA_003706915.2	Pfam	codetta	GAC	D	D	D
GCA_003706915.2	Pfam	codetta	GAA	E	E	E
GCA_003706915.2	Pfam	codetta	GAG	E	E	E
GCA_003706915.2	Pfam	codetta	GGT	G	G	G
GCA_003706915.2	Pfam	codetta	GGC	G	G	G
GCA_003706915.2	Pfam	codetta	GGA	G	G	G
GCA_003706915.2	Pfam	codetta	GGG	G	G	G
GCA_900465365.1	Pfam	codetta	TTT	F	F	F
GCA_900465365.1	Pfam	codetta	TTC	F	F	F
GCA_900465365.1	Pfam	codetta	TTA	L	L	L
GCA_900465365.1	Pfam	codetta	TTG	L	L	L
GCA_900465365.1	Pfam	codetta	TCT	S	S	S
GCA_900465365.1	Pfam	codetta	TCC	S	S	S
GCA_900465365.1	Pfam	codetta	TCA	S	S	S
GCA_900465365.1	Pfam	codetta	TCG	S	S	S
GCA_900465365.1	Pfam	codetta	TAT	Y	Y	Y
GCA_900465365.1	Pfam	codetta	TAC	Y	Y	Y
GCA_900465365.1	Pfam	codetta	TAA	*	*	?
GCA_900465365.1	Pfam	codetta	TAG	*	*	?
GCA_900465365.1	Pfam	codetta	TGT	C	C	C
GCA_900465365.1	Pfam	codetta	TGC	C	C	C
GCA_900465365.1	Pfam	codetta	TGA	*	*	?
GCA_900465365.1	Pfam	codetta	TGG	W	W	W
GCA_900465365.1	Pfam	codetta	CTT	L	L	L
GCA_900465365.1	Pfam	codetta	CTC	L	L	L
GCA_900465365.1	Pfam	codetta	CTA	L	L	L
GCA_900465365.1	Pfam	codetta	CTG	L	L	L
GCA_900465365.1	Pfam	codetta	CCT	P	P	P
GCA_900465365.1	Pfam	codetta	CCC	P	P	P
GCA_900465365.1	Pfam	codetta	CCA	P	P	P
GCA_900465365.1	Pfam	codetta	CCG	P	P	P
GCA_900465365.1	Pfam	codetta	CAT	H	H	H
GCA_900465365.1	Pfam	codetta	CAC	H	H	H
GCA_900465365.1	Pfam	codetta	CAA	Q	Q	Q
GCA_900465365.1	Pfam	codetta	CAG	Q	Q	Q
GCA_900465365.1	Pfam	codetta	CGT	R	R	R
GCA_900465365.1	Pfam	codetta	CGC	R	R	R
GCA_900465365.1	Pfam	codetta	CGA	R	R	R
GCA_900465365.1	Pfam	codetta	CGG	R	R	R
GCA_900465365.1	Pfam	codetta	ATT	I	I	I
GCA_900465365.1	Pfam	codetta	ATC	I	I	I
GCA_900465365.1	Pfam	codetta	ATA	I	I	I
GCA_900465365.1	Pfam	codetta	ATG	M	M	M
GCA_900465365.1	Pfam	codetta	ACT	T	T	T
GCA_900465365.1	Pfam	codetta	ACC	T	T	T
GCA_900465365.1	Pfam	codetta	ACA	T	T	T
GCA_900465365.1	Pfam	codetta	ACG	T	T	T
GCA_900465365.1	Pfam	codetta	AAT	N	N	N
GCA_900465365.1	Pfam	codetta	AAC	N	N	N
GCA_900465365.1	Pfam	codetta	AAA	K	K	K
GCA_900465365.1	Pfam	codetta	AAG	K	K	K
GCA_900465365.1	Pfam	codetta	AGT	S	S	S
GCA_900465365.1	Pfam	codetta	AGC	S	S	S
GCA_900465365.1	Pfam	codetta	AGA	R	R	R
GCA_900465365.1	Pfam	codetta	AGG	R	R	R
GCA_900465365.1	Pfam	codetta	GTT	V	V	V
GCA_900465365.1	Pfam	codetta	GTC	V	V	V
GCA_900465365.1	Pfam	codetta	GTA	V	V	V
GCA_900465365.1	Pfam	codetta	GTG	V	V	V
GCA_900465365.1	Pfam	codetta	GCT	A	A	A
GCA_900465365.1	Pfam	codetta	GCC	A	A	A
GCA_900465365.1	Pfam	codetta	GCA	A	A	A
GCA_900465365.1	Pfam	codetta	GCG	A	A	A
GCA_900465365.1	Pfam	codetta	GAT	D	D	D
GCA_900465365.1	Pfam	codetta	GAC	D	D	D
GCA_900465365.1	Pfam	codetta	GAA	E	E	E
GCA_900465365.1	Pfam	codetta	GAG	E	E	E
GCA_900465365.1	Pfam	codetta	GGT	G	G	G
GCA_900465365.1	Pfam	codetta	GGC	G	G	G
GCA_900465365.1	Pfam	codetta	GGA	G	G	G
GCA_900465365.1	Pfam	codetta	GGG	G	G	G
GCA_003708355.2	Pfam	codetta	TTT	F	F	F
GCA_003708355.2	Pfam	codetta	TTC	F	F	F
GCA_003708355.2	Pfam	codetta	TTA	L	L	L
GCA_003708355.2	Pfam	codetta	TTG	L	L	L
GCA_003708355.2	Pfam	codetta	TCT	S	S	S
GCA_003708355.2	Pfam	codetta	TCC	S	S	S
GCA_003708355.2	Pfam	codetta	TCA	S	S	S
GCA_003708355.2	Pfam	codetta	TCG	S	S	S
GCA_003708355.2	Pfam	codetta	TAT	Y	Y	Y
GCA_003708355.2	Pfam	codetta	TAC	Y	Y	Y
GCA_003708355.2	Pfam	codetta	TAA	*	*	?
GCA_003708355.2	Pfam	codetta	TAG	*	*	?
GCA_003708355.2	Pfam	codetta	TGT	C	C	C
GCA_003708355.2	Pfam	codetta	TGC	C	C	C
GCA_003708355.2	Pfam	codetta	TGA	*	*	?
GCA_003708355.2	Pfam	codetta	TGG	W	W	W
GCA_003708355.2	Pfam	codetta	CTT	L	L	L
GCA_003708355.2	Pfam	codetta	CTC	L	L	L
GCA_003708355.2	Pfam	codetta	CTA	L	L	L
GCA_003708355.2	Pfam	codetta	CTG	L	L	L
GCA_003708355.2	Pfam	codetta	CCT	P	P	P
GCA_003708355.2	Pfam	codetta	CCC	P	P	P
GCA_003708355.2	Pfam	codetta	CCA	P	P	P
GCA_003708355.2	Pfam	codetta	CCG	P	P	P
GCA_003708355.2	Pfam	codetta	CAT	H	H	H
GCA_003708355.2	Pfam	codetta	CAC	H	H	H
GCA_003708355.2	Pfam	codetta	CAA	Q	Q	Q
GCA_003708355.2	Pfam	codetta	CAG	Q	Q	Q
GCA_003708355.2	Pfam	codetta	CGT	R	R	R
GCA_003708355.2	Pfam	codetta	CGC	R	R	R
GCA_003708355.2	Pfam	codetta	CGA	R	R	R
GCA_003708355.2	Pfam	codetta	CGG	R	R	R
GCA_003708355.2	Pfam	codetta	ATT	I	I	I
GCA_003708355.2	Pfam	codetta	ATC	I	I	I
GCA_003708355.2	Pfam	codetta	ATA	I	I	I
GCA_003708355.2	Pfam	codetta	ATG	M	M	M
GCA_003708355.2	Pfam	codetta	ACT	T	T	T
GCA_003708355.2	Pfam	codetta	ACC	T	T	T
GCA_003708355.2	Pfam	codetta	ACA	T	T	T
GCA_003708355.2	Pfam	codetta	ACG	T	T	T
GCA_003708355.2	Pfam	codetta	AAT	N	N	N
GCA_003708355.2	Pfam	codetta	AAC	N	N	N
GCA_003708355.2	Pfam	codetta	AAA	K	K	K
GCA_003708355.2	Pfam	codetta	AAG	K	K	K
GCA_003708355.2	Pfam	codetta	AGT	S	S	S
GCA_003708355.2	Pfam	codetta	AGC	S	S	S
GCA_003708355.2	Pfam	codetta	AGA	R	R	R
GCA_003708355.2	Pfam	codetta	AGG	R	R	R
GCA_003708355.2	Pfam	codetta	GTT	V	V	V
GCA_003708355.2	Pfam	codetta	GTC	V	V	V
GCA_003708355.2	Pfam	codetta	GTA	V	V	V
GCA_003708355.2	Pfam	codetta	GTG	V	V	V
GCA_003708355.2	Pfam	codetta	GCT	A	A	A
GCA_003708355.2	Pfam	codetta	GCC	A	A	A
GCA_003708355.2	Pfam	codetta	GCA	A	A	A
GCA_003708355.2	Pfam	codetta	GCG	A	A	A
GCA_003708355.2	Pfam	codetta	GAT	D	D	D
GCA_003708355.2	Pfam	codetta	GAC	D	D	D
GCA_003708355.2	Pfam	codetta	GAA	E	E	E
GCA_003708355.2	Pfam	codetta	GAG	E	E	E
GCA_003708355.2	Pfam	codetta	GGT	G	G	G
GCA_003708355.2	Pfam	codetta	GGC	G	G	G
GCA_003708355.2	Pfam	codetta	GGA	G	G	G
GCA_003708355.2	Pfam	codetta	GGG	G	G	G
GCA_003708295.2	Pfam	codetta	TTT	F	F	F
GCA_003708295.2	Pfam	codetta	TTC	F	F	F
GCA_003708295.2	Pfam	codetta	TTA	L	L	L
GCA_003708295.2	Pfam	codetta	TTG	L	L	L
GCA_003708295.2	Pfam	codetta	TCT	S	S	S
GCA_003708295.2	Pfam	codetta	TCC	S	S	S
GCA_003708295.2	Pfam	codetta	TCA	S	S	S
GCA_003708295.2	Pfam	codetta	TCG	S	S	S
GCA_003708295.2	Pfam	codetta	TAT	Y	Y	Y
GCA_003708295.2	Pfam	codetta	TAC	Y	Y	Y
GCA_003708295.2	Pfam	codetta	TAA	*	*	?
GCA_003708295.2	Pfam	codetta	TAG	*	*	?
GCA_003708295.2	Pfam	codetta	TGT	C	C	C
GCA_003708295.2	Pfam	codetta	TGC	C	C	C
GCA_003708295.2	Pfam	codetta	TGA	*	*	?
GCA_003708295.2	Pfam	codetta	TGG	W	W	W
GCA_003708295.2	Pfam	codetta	CTT	L	L	L
GCA_003708295.2	Pfam	codetta	CTC	L	L	L
GCA_003708295.2	Pfam	codetta	CTA	L	L	L
GCA_003708295.2	Pfam	codetta	CTG	L	L	L
GCA_003708295.2	Pfam	codetta	CCT	P	P	P
GCA_003708295.2	Pfam	codetta	CCC	P	P	P
GCA_003708295.2	Pfam	codetta	CCA	P	P	P
GCA_003708295.2	Pfam	codetta	CCG	P	P	P
GCA_003708295.2	Pfam	codetta	CAT	H	H	H
GCA_003708295.2	Pfam	codetta	CAC	H	H	H
GCA_003708295.2	Pfam	codetta	CAA	Q	Q	Q
GCA_003708295.2	Pfam	codetta	CAG	Q	Q	Q
GCA_003708295.2	Pfam	codetta	CGT	R	R	R
GCA_003708295.2	Pfam	codetta	CGC	R	R	R
GCA_003708295.2	Pfam	codetta	CGA	R	R	R
GCA_003708295.2	Pfam	codetta	CGG	R	R	R
GCA_003708295.2	Pfam	codetta	ATT	I	I	I
GCA_003708295.2	Pfam	codetta	ATC	I	I	I
GCA_003708295.2	Pfam	codetta	ATA	I	I	I
GCA_003708295.2	Pfam	codetta	ATG	M	M	M
GCA_003708295.2	Pfam	codetta	ACT	T	T	T
GCA_003708295.2	Pfam	codetta	ACC	T	T	T
GCA_003708295.2	Pfam	codetta	ACA	T	T	T
GCA_003708295.2	Pfam	codetta	ACG	T	T	T
GCA_003708295.2	Pfam	codetta	AAT	N	N	N
GCA_003708295.2	Pfam	codetta	AAC	N	N	N
GCA_003708295.2	Pfam	codetta	AAA	K	K	K
GCA_003708295.2	Pfam	codetta	AAG	K	K	K
GCA_003708295.2	Pfam	codetta	AGT	S	S	S
GCA_003708295.2	Pfam	codetta	AGC	S	S	S
GCA_003708295.2	Pfam	codetta	AGA	R	R	R
GCA_003708295.2	Pfam	codetta	AGG	R	R	R
GCA_003708295.2	Pfam	codetta	GTT	V	V	V
GCA_003708295.2	Pfam	codetta	GTC	V	V	V
GCA_003708295.2	Pfam	codetta	GTA	V	V	V
GCA_003708295.2	Pfam	codetta	GTG	V	V	V
GCA_003708295.2	Pfam	codetta	GCT	A	A	A
GCA_003708295.2	Pfam	codetta	GCC	A	A	A
GCA_003708295.2	Pfam	codetta	GCA	A	A	A
GCA_003708295.2	Pfam	codetta	GCG	A	A	A
GCA_003708295.2	Pfam	codetta	GAT	D	D	D
GCA_003708295.2	Pfam	codetta	GAC	D	D	D
GCA_003708295.2	Pfam	codetta	GAA	E	E	E
GCA_003708295.2	Pfam	codetta	GAG	E	E	E
GCA_003708295.2	Pfam	codetta	GGT	G	G	G
GCA_003708295.2	Pfam	codetta	GGC	G	G	G
GCA_003708295.2	Pfam	codetta	GGA	G	G	G
GCA_003708295.2	Pfam	codetta	GGG	G	G	G
GCA_003707745.1	Pfam	codetta	TTT	F	F	F
GCA_003707745.1	Pfam	codetta	TTC	F	F	F
GCA_003707745.1	Pfam	codetta	TTA	L	L	L
GCA_003707745.1	Pfam	codetta	TTG	L	L	L
GCA_003707745.1	Pfam	codetta	TCT	S	S	S
GCA_003707745.1	Pfam	codetta	TCC	S	S	S
GCA_003707745.1	Pfam	codetta	TCA	S	S	S
GCA_003707745.1	Pfam	codetta	TCG	S	S	S
GCA_003707745.1	Pfam	codetta	TAT	Y	Y	Y
GCA_003707745.1	Pfam	codetta	TAC	Y	Y	Y
GCA_003707745.1	Pfam	codetta	TAA	*	*	?
GCA_003707745.1	Pfam	codetta	TAG	*	*	?
GCA_003707745.1	Pfam	codetta	TGT	C	C	C
GCA_003707745.1	Pfam	codetta	TGC	C	C	C
GCA_003707745.1	Pfam	codetta	TGA	*	*	?
GCA_003707745.1	Pfam	codetta	TGG	W	W	W
GCA_003707745.1	Pfam	codetta	CTT	L	L	L
GCA_003707745.1	Pfam	codetta	CTC	L	L	L
GCA_003707745.1	Pfam	codetta	CTA	L	L	L
GCA_003707745.1	Pfam	codetta	CTG	L	L	L
GCA_003707745.1	Pfam	codetta	CCT	P	P	P
GCA_003707745.1	Pfam	codetta	CCC	P	P	P
GCA_003707745.1	Pfam	codetta	CCA	P	P	P
GCA_003707745.1	Pfam	codetta	CCG	P	P	P
GCA_003707745.1	Pfam	codetta	CAT	H	H	H
GCA_003707745.1	Pfam	codetta	CAC	H	H	H
GCA_003707745.1	Pfam	codetta	CAA	Q	Q	Q
GCA_003707745.1	Pfam	codetta	CAG	Q	Q	Q
GCA_003707745.1	Pfam	codetta	CGT	R	R	R
GCA_003707745.1	Pfam	codetta	CGC	R	R	R
GCA_003707745.1	Pfam	codetta	CGA	R	R	R
GCA_003707745.1	Pfam	codetta	CGG	R	R	R
GCA_003707745.1	Pfam	codetta	ATT	I	I	I
GCA_003707745.1	Pfam	codetta	ATC	I	I	I
GCA_003707745.1	Pfam	codetta	ATA	I	I	I
GCA_003707745.1	Pfam	codetta	ATG	M	M	M
GCA_003707745.1	Pfam	codetta	ACT	T	T	T
GCA_003707745.1	Pfam	codetta	ACC	T	T	T
GCA_003707745.1	Pfam	codetta	ACA	T	T	T
GCA_003707745.1	Pfam	codetta	ACG	T	T	T
GCA_003707745.1	Pfam	codetta	AAT	N	N	N
GCA_003707745.1	Pfam	codetta	AAC	N	N	N
GCA_003707745.1	Pfam	codetta	AAA	K	K	K
GCA_003707745.1	Pfam	codetta	AAG	K	K	K
GCA_003707745.1	Pfam	codetta	AGT	S	S	S
GCA_003707745.1	Pfam	codetta	AGC	S	S	S
GCA_003707745.1	Pfam	codetta	AGA	R	R	R
GCA_003707745.1	Pfam	codetta	AGG	R	R	R
GCA_003707745.1	Pfam	codetta	GTT	V	V	V
GCA_003707745.1	Pfam	codetta	GTC	V	V	V
GCA_003707745.1	Pfam	codetta	GTA	V	V	V
GCA_003707745.1	Pfam	codetta	GTG	V	V	V
GCA_003707745.1	Pfam	codetta	GCT	A	A	A
GCA_003707745.1	Pfam	codetta	GCC	A	A	A
GCA_003707745.1	Pfam	codetta	GCA	A	A	A
GCA_003707745.1	Pfam	codetta	GCG	A	A	A
GCA_003707745.1	Pfam	codetta	GAT	D	D	D
GCA_003707745.1	Pfam	codetta	GAC	D	D	D
GCA_003707745.1	Pfam	codetta	GAA	E	E	E
GCA_003707745.1	Pfam	codetta	GAG	E	E	E
GCA_003707745.1	Pfam	codetta	GGT	G	G	G
GCA_003707745.1	Pfam	codetta	GGC	G	G	G
GCA_003707745.1	Pfam	codetta	GGA	G	G	G
GCA_003707745.1	Pfam	codetta	GGG	G	G	G
GCA_003709245.2	Pfam	codetta	TTT	F	F	F
GCA_003709245.2	Pfam	codetta	TTC	F	F	F
GCA_003709245.2	Pfam	codetta	TTA	L	L	L
GCA_003709245.2	Pfam	codetta	TTG	L	L	L
GCA_003709245.2	Pfam	codetta	TCT	S	S	S
GCA_003709245.2	Pfam	codetta	TCC	S	S	S
GCA_003709245.2	Pfam	codetta	TCA	S	S	S
GCA_003709245.2	Pfam	codetta	TCG	S	S	S
GCA_003709245.2	Pfam	codetta	TAT	Y	Y	Y
GCA_003709245.2	Pfam	codetta	TAC	Y	Y	Y
GCA_003709245.2	Pfam	codetta	TAA	*	*	?
GCA_003709245.2	Pfam	codetta	TAG	*	*	?
GCA_003709245.2	Pfam	codetta	TGT	C	C	C
GCA_003709245.2	Pfam	codetta	TGC	C	C	C
GCA_003709245.2	Pfam	codetta	TGA	*	*	?
GCA_003709245.2	Pfam	codetta	TGG	W	W	W
GCA_003709245.2	Pfam	codetta	CTT	L	L	L
GCA_003709245.2	Pfam	codetta	CTC	L	L	L
GCA_003709245.2	Pfam	codetta	CTA	L	L	L
GCA_003709245.2	Pfam	codetta	CTG	L	L	L
GCA_003709245.2	Pfam	codetta	CCT	P	P	P
GCA_003709245.2	Pfam	codetta	CCC	P	P	P
GCA_003709245.2	Pfam	codetta	CCA	P	P	P
GCA_003709245.2	Pfam	codetta	CCG	P	P	P
GCA_003709245.2	Pfam	codetta	CAT	H	H	H
GCA_003709245.2	Pfam	codetta	CAC	H	H	H
GCA_003709245.2	Pfam	codetta	CAA	Q	Q	Q
GCA_003709245.2	Pfam	codetta	CAG	Q	Q	Q
GCA_003709245.2	Pfam	codetta	CGT	R	R	R
GCA_003709245.2	Pfam	codetta	CGC	R	R	R
GCA_003709245.2	Pfam	codetta	CGA	R	R	R
GCA_003709245.2	Pfam	codetta	CGG	R	R	R
GCA_003709245.2	Pfam	codetta	ATT	I	I	I
GCA_003709245.2	Pfam	codetta	ATC	I	I	I
GCA_003709245.2	Pfam	codetta	ATA	I	I	I
GCA_003709245.2	Pfam	codetta	ATG	M	M	M
GCA_003709245.2	Pfam	codetta	ACT	T	T	T
GCA_003709245.2	Pfam	codetta	ACC	T	T	T
GCA_003709245.2	Pfam	codetta	ACA	T	T	T
GCA_003709245.2	Pfam	codetta	ACG	T	T	T
GCA_003709245.2	Pfam	codetta	AAT	N	N	N
GCA_003709245.2	Pfam	codetta	AAC	N	N	N
GCA_003709245.2	Pfam	codetta	AAA	K	K	K
GCA_003709245.2	Pfam	codetta	AAG	K	K	K
GCA_003709245.2	Pfam	codetta	AGT	S	S	S
GCA_003709245.2	Pfam	codetta	AGC	S	S	S
GCA_003709245.2	Pfam	codetta	AGA	R	R	R
GCA_003709245.2	Pfam	codetta	AGG	R	R	R
GCA_003709245.2	Pfam	codetta	GTT	V	V	V
GCA_003709245.2	Pfam	codetta	GTC	V	V	V
GCA_003709245.2	Pfam	codetta	GTA	V	V	V
GCA_003709245.2	Pfam	codetta	GTG	V	V	V
GCA_003709245.2	Pfam	codetta	GCT	A	A	A
GCA_003709245.2	Pfam	codetta	GCC	A	A	A
GCA_003709245.2	Pfam	codetta	GCA	A	A	A
GCA_003709245.2	Pfam	codetta	GCG	A	A	A
GCA_003709245.2	Pfam	codetta	GAT	D	D	D
GCA_003709245.2	Pfam	codetta	GAC	D	D	D
GCA_003709245.2	Pfam	codetta	GAA	E	E	E
GCA_003709245.2	Pfam	codetta	GAG	E	E	E
GCA_003709245.2	Pfam	codetta	GGT	G	G	G
GCA_003709245.2	Pfam	codetta	GGC	G	G	G
GCA_003709245.2	Pfam	codetta	GGA	G	G	G
GCA_003709245.2	Pfam	codetta	GGG	G	G	G
GCA_003708225.2	Pfam	codetta	TTT	F	F	F
GCA_003708225.2	Pfam	codetta	TTC	F	F	F
GCA_003708225.2	Pfam	codetta	TTA	L	L	L
GCA_003708225.2	Pfam	codetta	TTG	L	L	L
GCA_003708225.2	Pfam	codetta	TCT	S	S	S
GCA_003708225.2	Pfam	codetta	TCC	S	S	S
GCA_003708225.2	Pfam	codetta	TCA	S	S	S
GCA_003708225.2	Pfam	codetta	TCG	S	S	S
GCA_003708225.2	Pfam	codetta	TAT	Y	Y	Y
GCA_003708225.2	Pfam	codetta	TAC	Y	Y	Y
GCA_003708225.2	Pfam	codetta	TAA	*	*	?
GCA_003708225.2	Pfam	codetta	TAG	*	*	?
GCA_003708225.2	Pfam	codetta	TGT	C	C	C
GCA_003708225.2	Pfam	codetta	TGC	C	C	C
GCA_003708225.2	Pfam	codetta	TGA	*	*	?
GCA_003708225.2	Pfam	codetta	TGG	W	W	W
GCA_003708225.2	Pfam	codetta	CTT	L	L	L
GCA_003708225.2	Pfam	codetta	CTC	L	L	L
GCA_003708225.2	Pfam	codetta	CTA	L	L	L
GCA_003708225.2	Pfam	codetta	CTG	L	L	L
GCA_003708225.2	Pfam	codetta	CCT	P	P	P
GCA_003708225.2	Pfam	codetta	CCC	P	P	P
GCA_003708225.2	Pfam	codetta	CCA	P	P	P
GCA_003708225.2	Pfam	codetta	CCG	P	P	P
GCA_003708225.2	Pfam	codetta	CAT	H	H	H
GCA_003708225.2	Pfam	codetta	CAC	H	H	H
GCA_003708225.2	Pfam	codetta	CAA	Q	Q	Q
GCA_003708225.2	Pfam	codetta	CAG	Q	Q	Q
GCA_003708225.2	Pfam	codetta	CGT	R	R	R
GCA_003708225.2	Pfam	codetta	CGC	R	R	R
GCA_003708225.2	Pfam	codetta	CGA	R	R	R
GCA_003708225.2	Pfam	codetta	CGG	R	R	R
GCA_003708225.2	Pfam	codetta	ATT	I	I	I
GCA_003708225.2	Pfam	codetta	ATC	I	I	I
GCA_003708225.2	Pfam	codetta	ATA	I	I	I
GCA_003708225.2	Pfam	codetta	ATG	M	M	M
GCA_003708225.2	Pfam	codetta	ACT	T	T	T
GCA_003708225.2	Pfam	codetta	ACC	T	T	T
GCA_003708225.2	Pfam	codetta	ACA	T	T	T
GCA_003708225.2	Pfam	codetta	ACG	T	T	T
GCA_003708225.2	Pfam	codetta	AAT	N	N	N
GCA_003708225.2	Pfam	codetta	AAC	N	N	N
GCA_003708225.2	Pfam	codetta	AAA	K	K	K
GCA_003708225.2	Pfam	codetta	AAG	K	K	K
GCA_003708225.2	Pfam	codetta	AGT	S	S	S
GCA_003708225.2	Pfam	codetta	AGC	S	S	S
GCA_003708225.2	Pfam	codetta	AGA	R	R	R
GCA_003708225.2	Pfam	codetta	AGG	R	R	R
GCA_003708225.2	Pfam	codetta	GTT	V	V	V
GCA_003708225.2	Pfam	codetta	GTC	V	V	V
GCA_003708225.2	Pfam	codetta	GTA	V	V	V
GCA_003708225.2	Pfam	codetta	GTG	V	V	V
GCA_003708225.2	Pfam	codetta	GCT	A	A	A
GCA_003708225.2	Pfam	codetta	GCC	A	A	A
GCA_003708225.2	Pfam	codetta	GCA	A	A	A
GCA_003708225.2	Pfam	codetta	GCG	A	A	A
GCA_003708225.2	Pfam	codetta	GAT	D	D	D
GCA_003708225.2	Pfam	codetta	GAC	D	D	D
GCA_003708225.2	Pfam	codetta	GAA	E	E	E
GCA_003708225.2	Pfam	codetta	GAG	E	E	E
GCA_003708225.2	Pfam	codetta	GGT	G	G	G
GCA_003708225.2	Pfam	codetta	GGC	G	G	G
GCA_003708225.2	Pfam	codetta	GGA	G	G	G
GCA_003708225.2	Pfam	codetta	GGG	G	G	G
GCA_003706445.2	Pfam	codetta	TTT	F	F	F
GCA_003706445.2	Pfam	codetta	TTC	F	F	F
GCA_003706445.2	Pfam	codetta	TTA	L	L	L
GCA_003706445.2	Pfam	codetta	TTG	L	L	L
GCA_003706445.2	Pfam	codetta	TCT	S	S	S
GCA_003706445.2	Pfam	codetta	TCC	S	S	S
GCA_003706445.2	Pfam	codetta	TCA	S	S	S
GCA_003706445.2	Pfam	codetta	TCG	S	S	S
GCA_003706445.2	Pfam	codetta	TAT	Y	Y	Y
GCA_003706445.2	Pfam	codetta	TAC	Y	Y	Y
GCA_003706445.2	Pfam	codetta	TAA	*	*	?
GCA_003706445.2	Pfam	codetta	TAG	*	*	?
GCA_003706445.2	Pfam	codetta	TGT	C	C	C
GCA_003706445.2	Pfam	codetta	TGC	C	C	C
GCA_003706445.2	Pfam	codetta	TGA	*	*	?
GCA_003706445.2	Pfam	codetta	TGG	W	W	W
GCA_003706445.2	Pfam	codetta	CTT	L	L	L
GCA_003706445.2	Pfam	codetta	CTC	L	L	L
GCA_003706445.2	Pfam	codetta	CTA	L	L	L
GCA_003706445.2	Pfam	codetta	CTG	L	L	L
GCA_003706445.2	Pfam	codetta	CCT	P	P	P
GCA_003706445.2	Pfam	codetta	CCC	P	P	P
GCA_003706445.2	Pfam	codetta	CCA	P	P	P
GCA_003706445.2	Pfam	codetta	CCG	P	P	P
GCA_003706445.2	Pfam	codetta	CAT	H	H	H
GCA_003706445.2	Pfam	codetta	CAC	H	H	H
GCA_003706445.2	Pfam	codetta	CAA	Q	Q	Q
GCA_003706445.2	Pfam	codetta	CAG	Q	Q	Q
GCA_003706445.2	Pfam	codetta	CGT	R	R	R
GCA_003706445.2	Pfam	codetta	CGC	R	R	R
GCA_003706445.2	Pfam	codetta	CGA	R	R	R
GCA_003706445.2	Pfam	codetta	CGG	R	R	R
GCA_003706445.2	Pfam	codetta	ATT	I	I	I
GCA_003706445.2	Pfam	codetta	ATC	I	I	I
GCA_003706445.2	Pfam	codetta	ATA	I	I	I
GCA_003706445.2	Pfam	codetta	ATG	M	M	M
GCA_003706445.2	Pfam	codetta	ACT	T	T	T
GCA_003706445.2	Pfam	codetta	ACC	T	T	T
GCA_003706445.2	Pfam	codetta	ACA	T	T	T
GCA_003706445.2	Pfam	codetta	ACG	T	T	T
GCA_003706445.2	Pfam	codetta	AAT	N	N	N
GCA_003706445.2	Pfam	codetta	AAC	N	N	N
GCA_003706445.2	Pfam	codetta	AAA	K	K	K
GCA_003706445.2	Pfam	codetta	AAG	K	K	K
GCA_003706445.2	Pfam	codetta	AGT	S	S	S
GCA_003706445.2	Pfam	codetta	AGC	S	S	S
GCA_003706445.2	Pfam	codetta	AGA	R	R	R
GCA_003706445.2	Pfam	codetta	AGG	R	R	R
GCA_003706445.2	Pfam	codetta	GTT	V	V	V
GCA_003706445.2	Pfam	codetta	GTC	V	V	V
GCA_003706445.2	Pfam	codetta	GTA	V	V	V
GCA_003706445.2	Pfam	codetta	GTG	V	V	V
GCA_003706445.2	Pfam	codetta	GCT	A	A	A
GCA_003706445.2	Pfam	codetta	GCC	A	A	A
GCA_003706445.2	Pfam	codetta	GCA	A	A	A
GCA_003706445.2	Pfam	codetta	GCG	A	A	A
GCA_003706445.2	Pfam	codetta	GAT	D	D	D
GCA_003706445.2	Pfam	codetta	GAC	D	D	D
GCA_003706445.2	Pfam	codetta	GAA	E	E	E
GCA_003706445.2	Pfam	codetta	GAG	E	E	E
GCA_003706445.2	Pfam	codetta	GGT	G	G	G
GCA_003706445.2	Pfam	codetta	GGC	G	G	G
GCA_003706445.2	Pfam	codetta	GGA	G	G	G
GCA_003706445.2	Pfam	codetta	GGG	G	G	G
GCA_003708285.1	Pfam	codetta	TTT	F	F	F
GCA_003708285.1	Pfam	codetta	TTC	F	F	F
GCA_003708285.1	Pfam	codetta	TTA	L	L	L
GCA_003708285.1	Pfam	codetta	TTG	L	L	L
GCA_003708285.1	Pfam	codetta	TCT	S	S	S
GCA_003708285.1	Pfam	codetta	TCC	S	S	S
GCA_003708285.1	Pfam	codetta	TCA	S	S	S
GCA_003708285.1	Pfam	codetta	TCG	S	S	S
GCA_003708285.1	Pfam	codetta	TAT	Y	Y	Y
GCA_003708285.1	Pfam	codetta	TAC	Y	Y	Y
GCA_003708285.1	Pfam	codetta	TAA	*	*	?
GCA_003708285.1	Pfam	codetta	TAG	*	*	?
GCA_003708285.1	Pfam	codetta	TGT	C	C	C
GCA_003708285.1	Pfam	codetta	TGC	C	C	C
GCA_003708285.1	Pfam	codetta	TGA	*	*	?
GCA_003708285.1	Pfam	codetta	TGG	W	W	W
GCA_003708285.1	Pfam	codetta	CTT	L	L	L
GCA_003708285.1	Pfam	codetta	CTC	L	L	L
GCA_003708285.1	Pfam	codetta	CTA	L	L	L
GCA_003708285.1	Pfam	codetta	CTG	L	L	L
GCA_003708285.1	Pfam	codetta	CCT	P	P	P
GCA_003708285.1	Pfam	codetta	CCC	P	P	P
GCA_003708285.1	Pfam	codetta	CCA	P	P	P
GCA_003708285.1	Pfam	codetta	CCG	P	P	P
GCA_003708285.1	Pfam	codetta	CAT	H	H	H
GCA_003708285.1	Pfam	codetta	CAC	H	H	H
GCA_003708285.1	Pfam	codetta	CAA	Q	Q	Q
GCA_003708285.1	Pfam	codetta	CAG	Q	Q	Q
GCA_003708285.1	Pfam	codetta	CGT	R	R	R
GCA_003708285.1	Pfam	codetta	CGC	R	R	R
GCA_003708285.1	Pfam	codetta	CGA	R	R	R
GCA_003708285.1	Pfam	codetta	CGG	R	R	R
GCA_003708285.1	Pfam	codetta	ATT	I	I	I
GCA_003708285.1	Pfam	codetta	ATC	I	I	I
GCA_003708285.1	Pfam	codetta	ATA	I	I	I
GCA_003708285.1	Pfam	codetta	ATG	M	M	M
GCA_003708285.1	Pfam	codetta	ACT	T	T	T
GCA_003708285.1	Pfam	codetta	ACC	T	T	T
GCA_003708285.1	Pfam	codetta	ACA	T	T	T
GCA_003708285.1	Pfam	codetta	ACG	T	T	T
GCA_003708285.1	Pfam	codetta	AAT	N	N	N
GCA_003708285.1	Pfam	codetta	AAC	N	N	N
GCA_003708285.1	Pfam	codetta	AAA	K	K	K
GCA_003708285.1	Pfam	codetta	AAG	K	K	K
GCA_003708285.1	Pfam	codetta	AGT	S	S	S
GCA_003708285.1	Pfam	codetta	AGC	S	S	S
GCA_003708285.1	Pfam	codetta	AGA	R	R	R
GCA_003708285.1	Pfam	codetta	AGG	R	R	R
GCA_003708285.1	Pfam	codetta	GTT	V	V	V
GCA_003708285.1	Pfam	codetta	GTC	V	V	V
GCA_003708285.1	Pfam	codetta	GTA	V	V	V
GCA_003708285.1	Pfam	codetta	GTG	V	V	V
GCA_003708285.1	Pfam	codetta	GCT	A	A	A
GCA_003708285.1	Pfam	codetta	GCC	A	A	A
GCA_003708285.1	Pfam	codetta	GCA	A	A	A
GCA_003708285.1	Pfam	codetta	GCG	A	A	A
GCA_003708285.1	Pfam	codetta	GAT	D	D	D
GCA_003708285.1	Pfam	codetta	GAC	D	D	D
GCA_003708285.1	Pfam	codetta	GAA	E	E	E
GCA_003708285.1	Pfam	codetta	GAG	E	E	E
GCA_003708285.1	Pfam	codetta	GGT	G	G	G
GCA_003708285.1	Pfam	codetta	GGC	G	G	G
GCA_003708285.1	Pfam	codetta	GGA	G	G	G
GCA_003708285.1	Pfam	codetta	GGG	G	G	G
GCA_020995425.1	Pfam	codetta	TTT	F	F	F
GCA_020995425.1	Pfam	codetta	TTC	F	F	F
GCA_020995425.1	Pfam	codetta	TTA	L	L	L
GCA_020995425.1	Pfam	codetta	TTG	L	L	L
GCA_020995425.1	Pfam	codetta	TCT	S	S	S
GCA_020995425.1	Pfam	codetta	TCC	S	S	S
GCA_020995425.1	Pfam	codetta	TCA	S	S	S
GCA_020995425.1	Pfam	codetta	TCG	S	S	S
GCA_020995425.1	Pfam	codetta	TAT	Y	Y	Y
GCA_020995425.1	Pfam	codetta	TAC	Y	Y	Y
GCA_020995425.1	Pfam	codetta	TAA	*	*	?
GCA_020995425.1	Pfam	codetta	TAG	*	*	?
GCA_020995425.1	Pfam	codetta	TGT	C	C	C
GCA_020995425.1	Pfam	codetta	TGC	C	C	C
GCA_020995425.1	Pfam	codetta	TGA	*	*	?
GCA_020995425.1	Pfam	codetta	TGG	W	W	W
GCA_020995425.1	Pfam	codetta	CTT	L	L	L
GCA_020995425.1	Pfam	codetta	CTC	L	L	L
GCA_020995425.1	Pfam	codetta	CTA	L	L	L
GCA_020995425.1	Pfam	codetta	CTG	L	L	L
GCA_020995425.1	Pfam	codetta	CCT	P	P	P
GCA_020995425.1	Pfam	codetta	CCC	P	P	P
GCA_020995425.1	Pfam	codetta	CCA	P	P	P
GCA_020995425.1	Pfam	codetta	CCG	P	P	P
GCA_020995425.1	Pfam	codetta	CAT	H	H	H
GCA_020995425.1	Pfam	codetta	CAC	H	H	H
GCA_020995425.1	Pfam	codetta	CAA	Q	Q	Q
GCA_020995425.1	Pfam	codetta	CAG	Q	Q	Q
GCA_020995425.1	Pfam	codetta	CGT	R	R	R
GCA_020995425.1	Pfam	codetta	CGC	R	R	R
GCA_020995425.1	Pfam	codetta	CGA	R	R	R
GCA_020995425.1	Pfam	codetta	CGG	R	R	R
GCA_020995425.1	Pfam	codetta	ATT	I	I	I
GCA_020995425.1	Pfam	codetta	ATC	I	I	I
GCA_020995425.1	Pfam	codetta	ATA	I	I	I
GCA_020995425.1	Pfam	codetta	ATG	M	M	M
GCA_020995425.1	Pfam	codetta	ACT	T	T	T
GCA_020995425.1	Pfam	codetta	ACC	T	T	T
GCA_020995425.1	Pfam	codetta	ACA	T	T	T
GCA_020995425.1	Pfam	codetta	ACG	T	T	T
GCA_020995425.1	Pfam	codetta	AAT	N	N	N
GCA_020995425.1	Pfam	codetta	AAC	N	N	N
GCA_020995425.1	Pfam	codetta	AAA	K	K	K
GCA_020995425.1	Pfam	codetta	AAG	K	K	K
GCA_020995425.1	Pfam	codetta	AGT	S	S	S
GCA_020995425.1	Pfam	codetta	AGC	S	S	S
GCA_020995425.1	Pfam	codetta	AGA	R	R	R
GCA_020995425.1	Pfam	codetta	AGG	R	R	R
GCA_020995425.1	Pfam	codetta	GTT	V	V	V
GCA_020995425.1	Pfam	codetta	GTC	V	V	V
GCA_020995425.1	Pfam	codetta	GTA	V	V	V
GCA_020995425.1	Pfam	codetta	GTG	V	V	V
GCA_020995425.1	Pfam	codetta	GCT	A	A	A
GCA_020995425.1	Pfam	codetta	GCC	A	A	A
GCA_020995425.1	Pfam	codetta	GCA	A	A	A
GCA_020995425.1	Pfam	codetta	GCG	A	A	A
GCA_020995425.1	Pfam	codetta	GAT	D	D	D
GCA_020995425.1	Pfam	codetta	GAC	D	D	D
GCA_020995425.1	Pfam	codetta	GAA	E	E	E
GCA_020995425.1	Pfam	codetta	GAG	E	E	E
GCA_020995425.1	Pfam	codetta	GGT	G	G	G
GCA_020995425.1	Pfam	codetta	GGC	G	G	G
GCA_020995425.1	Pfam	codetta	GGA	G	G	G
GCA_020995425.1	Pfam	codetta	GGG	G	G	G
GCA_017948575.1	Pfam	codetta	TTT	F	F	F
GCA_017948575.1	Pfam	codetta	TTC	F	F	F
GCA_017948575.1	Pfam	codetta	TTA	L	L	L
GCA_017948575.1	Pfam	codetta	TTG	L	L	L
GCA_017948575.1	Pfam	codetta	TCT	S	S	S
GCA_017948575.1	Pfam	codetta	TCC	S	S	S
GCA_017948575.1	Pfam	codetta	TCA	S	S	S
GCA_017948575.1	Pfam	codetta	TCG	S	S	S
GCA_017948575.1	Pfam	codetta	TAT	Y	Y	Y
GCA_017948575.1	Pfam	codetta	TAC	Y	Y	Y
GCA_017948575.1	Pfam	codetta	TAA	*	*	?
GCA_017948575.1	Pfam	codetta	TAG	*	*	?
GCA_017948575.1	Pfam	codetta	TGT	C	C	C
GCA_017948575.1	Pfam	codetta	TGC	C	C	C
GCA_017948575.1	Pfam	codetta	TGA	*	*	?
GCA_017948575.1	Pfam	codetta	TGG	W	W	W
GCA_017948575.1	Pfam	codetta	CTT	L	L	L
GCA_017948575.1	Pfam	codetta	CTC	L	L	L
GCA_017948575.1	Pfam	codetta	CTA	L	L	L
GCA_017948575.1	Pfam	codetta	CTG	L	L	L
GCA_017948575.1	Pfam	codetta	CCT	P	P	P
GCA_017948575.1	Pfam	codetta	CCC	P	P	P
GCA_017948575.1	Pfam	codetta	CCA	P	P	P
GCA_017948575.1	Pfam	codetta	CCG	P	P	P
GCA_017948575.1	Pfam	codetta	CAT	H	H	H
GCA_017948575.1	Pfam	codetta	CAC	H	H	H
GCA_017948575.1	Pfam	codetta	CAA	Q	Q	Q
GCA_017948575.1	Pfam	codetta	CAG	Q	Q	Q
GCA_017948575.1	Pfam	codetta	CGT	R	R	R
GCA_017948575.1	Pfam	codetta	CGC	R	R	R
GCA_017948575.1	Pfam	codetta	CGA	R	R	R
GCA_017948575.1	Pfam	codetta	CGG	R	R	R
GCA_017948575.1	Pfam	codetta	ATT	I	I	I
GCA_017948575.1	Pfam	codetta	ATC	I	I	I
GCA_017948575.1	Pfam	codetta	ATA	I	I	I
GCA_017948575.1	Pfam	codetta	ATG	M	M	M
GCA_017948575.1	Pfam	codetta	ACT	T	T	T
GCA_017948575.1	Pfam	codetta	ACC	T	T	T
GCA_017948575.1	Pfam	codetta	ACA	T	T	T
GCA_017948575.1	Pfam	codetta	ACG	T	T	T
GCA_017948575.1	Pfam	codetta	AAT	N	N	N
GCA_017948575.1	Pfam	codetta	AAC	N	N	N
GCA_017948575.1	Pfam	codetta	AAA	K	K	K
GCA_017948575.1	Pfam	codetta	AAG	K	K	K
GCA_017948575.1	Pfam	codetta	AGT	S	S	S
GCA_017948575.1	Pfam	codetta	AGC	S	S	S
GCA_017948575.1	Pfam	codetta	AGA	R	R	R
GCA_017948575.1	Pfam	codetta	AGG	R	R	R
GCA_017948575.1	Pfam	codetta	GTT	V	V	V
GCA_017948575.1	Pfam	codetta	GTC	V	V	V
GCA_017948575.1	Pfam	codetta	GTA	V	V	V
GCA_017948575.1	Pfam	codetta	GTG	V	V	V
GCA_017948575.1	Pfam	codetta	GCT	A	A	A
GCA_017948575.1	Pfam	codetta	GCC	A	A	A
GCA_017948575.1	Pfam	codetta	GCA	A	A	A
GCA_017948575.1	Pfam	codetta	GCG	A	A	A
GCA_017948575.1	Pfam	codetta	GAT	D	D	D
GCA_017948575.1	Pfam	codetta	GAC	D	D	D
GCA_017948575.1	Pfam	codetta	GAA	E	E	E
GCA_017948575.1	Pfam	codetta	GAG	E	E	E
GCA_017948575.1	Pfam	codetta	GGT	G	G	G
GCA_017948575.1	Pfam	codetta	GGC	G	G	G
GCA_017948575.1	Pfam	codetta	GGA	G	G	G
GCA_017948575.1	Pfam	codetta	GGG	G	G	G
GCA_003707195.1	Pfam	codetta	TTT	F	F	F
GCA_003707195.1	Pfam	codetta	TTC	F	F	F
GCA_003707195.1	Pfam	codetta	TTA	L	L	L
GCA_003707195.1	Pfam	codetta	TTG	L	L	L
GCA_003707195.1	Pfam	codetta	TCT	S	S	S
GCA_003707195.1	Pfam	codetta	TCC	S	S	S
GCA_003707195.1	Pfam	codetta	TCA	S	S	S
GCA_003707195.1	Pfam	codetta	TCG	S	S	S
GCA_003707195.1	Pfam	codetta	TAT	Y	Y	Y
GCA_003707195.1	Pfam	codetta	TAC	Y	Y	Y
GCA_003707195.1	Pfam	codetta	TAA	*	*	?
GCA_003707195.1	Pfam	codetta	TAG	*	*	?
GCA_003707195.1	Pfam	codetta	TGT	C	C	C
GCA_003707195.1	Pfam	codetta	TGC	C	C	C
GCA_003707195.1	Pfam	codetta	TGA	*	*	?
GCA_003707195.1	Pfam	codetta	TGG	W	W	W
GCA_003707195.1	Pfam	codetta	CTT	L	L	L
GCA_003707195.1	Pfam	codetta	CTC	L	L	L
GCA_003707195.1	Pfam	codetta	CTA	L	L	L
GCA_003707195.1	Pfam	codetta	CTG	L	L	L
GCA_003707195.1	Pfam	codetta	CCT	P	P	P
GCA_003707195.1	Pfam	codetta	CCC	P	P	P
GCA_003707195.1	Pfam	codetta	CCA	P	P	P
GCA_003707195.1	Pfam	codetta	CCG	P	P	P
GCA_003707195.1	Pfam	codetta	CAT	H	H	H
GCA_003707195.1	Pfam	codetta	CAC	H	H	H
GCA_003707195.1	Pfam	codetta	CAA	Q	Q	Q
GCA_003707195.1	Pfam	codetta	CAG	Q	Q	Q
GCA_003707195.1	Pfam	codetta	CGT	R	R	R
GCA_003707195.1	Pfam	codetta	CGC	R	R	R
GCA_003707195.1	Pfam	codetta	CGA	R	R	R
GCA_003707195.1	Pfam	codetta	CGG	R	R	R
GCA_003707195.1	Pfam	codetta	ATT	I	I	I
GCA_003707195.1	Pfam	codetta	ATC	I	I	I
GCA_003707195.1	Pfam	codetta	ATA	I	I	I
GCA_003707195.1	Pfam	codetta	ATG	M	M	M
GCA_003707195.1	Pfam	codetta	ACT	T	T	T
GCA_003707195.1	Pfam	codetta	ACC	T	T	T
GCA_003707195.1	Pfam	codetta	ACA	T	T	T
GCA_003707195.1	Pfam	codetta	ACG	T	T	T
GCA_003707195.1	Pfam	codetta	AAT	N	N	N
GCA_003707195.1	Pfam	codetta	AAC	N	N	N
GCA_003707195.1	Pfam	codetta	AAA	K	K	K
GCA_003707195.1	Pfam	codetta	AAG	K	K	K
GCA_003707195.1	Pfam	codetta	AGT	S	S	S
GCA_003707195.1	Pfam	codetta	AGC	S	S	S
GCA_003707195.1	Pfam	codetta	AGA	R	R	R
GCA_003707195.1	Pfam	codetta	AGG	R	R	R
GCA_003707195.1	Pfam	codetta	GTT	V	V	V
GCA_003707195.1	Pfam	codetta	GTC	V	V	V
GCA_003707195.1	Pfam	codetta	GTA	V	V	V
GCA_003707195.1	Pfam	codetta	GTG	V	V	V
GCA_003707195.1	Pfam	codetta	GCT	A	A	A
GCA_003707195.1	Pfam	codetta	GCC	A	A	A
GCA_003707195.1	Pfam	codetta	GCA	A	A	A
GCA_003707195.1	Pfam	codetta	GCG	A	A	A
GCA_003707195.1	Pfam	codetta	GAT	D	D	D
GCA_003707195.1	Pfam	codetta	GAC	D	D	D
GCA_003707195.1	Pfam	codetta	GAA	E	E	E
GCA_003707195.1	Pfam	codetta	GAG	E	E	E
GCA_003707195.1	Pfam	codetta	GGT	G	G	G
GCA_003707195.1	Pfam	codetta	GGC	G	G	G
GCA_003707195.1	Pfam	codetta	GGA	G	G	G
GCA_003707195.1	Pfam	codetta	GGG	G	G	G
GCA_003707215.1	Pfam	codetta	TTT	F	F	F
GCA_003707215.1	Pfam	codetta	TTC	F	F	F
GCA_003707215.1	Pfam	codetta	TTA	L	L	L
GCA_003707215.1	Pfam	codetta	TTG	L	L	L
GCA_003707215.1	Pfam	codetta	TCT	S	S	S
GCA_003707215.1	Pfam	codetta	TCC	S	S	S
GCA_003707215.1	Pfam	codetta	TCA	S	S	S
GCA_003707215.1	Pfam	codetta	TCG	S	S	S
GCA_003707215.1	Pfam	codetta	TAT	Y	Y	Y
GCA_003707215.1	Pfam	codetta	TAC	Y	Y	Y
GCA_003707215.1	Pfam	codetta	TAA	*	*	?
GCA_003707215.1	Pfam	codetta	TAG	*	*	?
GCA_003707215.1	Pfam	codetta	TGT	C	C	C
GCA_003707215.1	Pfam	codetta	TGC	C	C	C
GCA_003707215.1	Pfam	codetta	TGA	*	*	?
GCA_003707215.1	Pfam	codetta	TGG	W	W	W
GCA_003707215.1	Pfam	codetta	CTT	L	L	L
GCA_003707215.1	Pfam	codetta	CTC	L	L	L
GCA_003707215.1	Pfam	codetta	CTA	L	L	L
GCA_003707215.1	Pfam	codetta	CTG	L	L	L
GCA_003707215.1	Pfam	codetta	CCT	P	P	P
GCA_003707215.1	Pfam	codetta	CCC	P	P	P
GCA_003707215.1	Pfam	codetta	CCA	P	P	P
GCA_003707215.1	Pfam	codetta	CCG	P	P	P
GCA_003707215.1	Pfam	codetta	CAT	H	H	H
GCA_003707215.1	Pfam	codetta	CAC	H	H	H
GCA_003707215.1	Pfam	codetta	CAA	Q	Q	Q
GCA_003707215.1	Pfam	codetta	CAG	Q	Q	Q
GCA_003707215.1	Pfam	codetta	CGT	R	R	R
GCA_003707215.1	Pfam	codetta	CGC	R	R	R
GCA_003707215.1	Pfam	codetta	CGA	R	R	R
GCA_003707215.1	Pfam	codetta	CGG	R	R	R
GCA_003707215.1	Pfam	codetta	ATT	I	I	I
GCA_003707215.1	Pfam	codetta	ATC	I	I	I
GCA_003707215.1	Pfam	codetta	ATA	I	I	I
GCA_003707215.1	Pfam	codetta	ATG	M	M	M
GCA_003707215.1	Pfam	codetta	ACT	T	T	T
GCA_003707215.1	Pfam	codetta	ACC	T	T	T
GCA_003707215.1	Pfam	codetta	ACA	T	T	T
GCA_003707215.1	Pfam	codetta	ACG	T	T	T
GCA_003707215.1	Pfam	codetta	AAT	N	N	N
GCA_003707215.1	Pfam	codetta	AAC	N	N	N
GCA_003707215.1	Pfam	codetta	AAA	K	K	K
GCA_003707215.1	Pfam	codetta	AAG	K	K	K
GCA_003707215.1	Pfam	codetta	AGT	S	S	S
GCA_003707215.1	Pfam	codetta	AGC	S	S	S
GCA_003707215.1	Pfam	codetta	AGA	R	R	R
GCA_003707215.1	Pfam	codetta	AGG	R	R	R
GCA_003707215.1	Pfam	codetta	GTT	V	V	V
GCA_003707215.1	Pfam	codetta	GTC	V	V	V
GCA_003707215.1	Pfam	codetta	GTA	V	V	V
GCA_003707215.1	Pfam	codetta	GTG	V	V	V
GCA_003707215.1	Pfam	codetta	GCT	A	A	A
GCA_003707215.1	Pfam	codetta	GCC	A	A	A
GCA_003707215.1	Pfam	codetta	GCA	A	A	A
GCA_003707215.1	Pfam	codetta	GCG	A	A	A
GCA_003707215.1	Pfam	codetta	GAT	D	D	D
GCA_003707215.1	Pfam	codetta	GAC	D	D	D
GCA_003707215.1	Pfam	codetta	GAA	E	E	E
GCA_003707215.1	Pfam	codetta	GAG	E	E	E
GCA_003707215.1	Pfam	codetta	GGT	G	G	G
GCA_003707215.1	Pfam	codetta	GGC	G	G	G
GCA_003707215.1	Pfam	codetta	GGA	G	G	G
GCA_003707215.1	Pfam	codetta	GGG	G	G	G
GCA_003707165.1	Pfam	codetta	TTT	F	F	F
GCA_003707165.1	Pfam	codetta	TTC	F	F	F
GCA_003707165.1	Pfam	codetta	TTA	L	L	L
GCA_003707165.1	Pfam	codetta	TTG	L	L	L
GCA_003707165.1	Pfam	codetta	TCT	S	S	S
GCA_003707165.1	Pfam	codetta	TCC	S	S	S
GCA_003707165.1	Pfam	codetta	TCA	S	S	S
GCA_003707165.1	Pfam	codetta	TCG	S	S	S
GCA_003707165.1	Pfam	codetta	TAT	Y	Y	Y
GCA_003707165.1	Pfam	codetta	TAC	Y	Y	Y
GCA_003707165.1	Pfam	codetta	TAA	*	*	?
GCA_003707165.1	Pfam	codetta	TAG	*	*	?
GCA_003707165.1	Pfam	codetta	TGT	C	C	C
GCA_003707165.1	Pfam	codetta	TGC	C	C	C
GCA_003707165.1	Pfam	codetta	TGA	*	*	?
GCA_003707165.1	Pfam	codetta	TGG	W	W	W
GCA_003707165.1	Pfam	codetta	CTT	L	L	L
GCA_003707165.1	Pfam	codetta	CTC	L	L	L
GCA_003707165.1	Pfam	codetta	CTA	L	L	L
GCA_003707165.1	Pfam	codetta	CTG	L	L	L
GCA_003707165.1	Pfam	codetta	CCT	P	P	P
GCA_003707165.1	Pfam	codetta	CCC	P	P	P
GCA_003707165.1	Pfam	codetta	CCA	P	P	P
GCA_003707165.1	Pfam	codetta	CCG	P	P	P
GCA_003707165.1	Pfam	codetta	CAT	H	H	H
GCA_003707165.1	Pfam	codetta	CAC	H	H	H
GCA_003707165.1	Pfam	codetta	CAA	Q	Q	Q
GCA_003707165.1	Pfam	codetta	CAG	Q	Q	Q
GCA_003707165.1	Pfam	codetta	CGT	R	R	R
GCA_003707165.1	Pfam	codetta	CGC	R	R	R
GCA_003707165.1	Pfam	codetta	CGA	R	R	R
GCA_003707165.1	Pfam	codetta	CGG	R	R	R
GCA_003707165.1	Pfam	codetta	ATT	I	I	I
GCA_003707165.1	Pfam	codetta	ATC	I	I	I
GCA_003707165.1	Pfam	codetta	ATA	I	I	I
GCA_003707165.1	Pfam	codetta	ATG	M	M	M
GCA_003707165.1	Pfam	codetta	ACT	T	T	T
GCA_003707165.1	Pfam	codetta	ACC	T	T	T
GCA_003707165.1	Pfam	codetta	ACA	T	T	T
GCA_003707165.1	Pfam	codetta	ACG	T	T	T
GCA_003707165.1	Pfam	codetta	AAT	N	N	N
GCA_003707165.1	Pfam	codetta	AAC	N	N	N
GCA_003707165.1	Pfam	codetta	AAA	K	K	K
GCA_003707165.1	Pfam	codetta	AAG	K	K	K
GCA_003707165.1	Pfam	codetta	AGT	S	S	S
GCA_003707165.1	Pfam	codetta	AGC	S	S	S
GCA_003707165.1	Pfam	codetta	AGA	R	R	R
GCA_003707165.1	Pfam	codetta	AGG	R	R	R
GCA_003707165.1	Pfam	codetta	GTT	V	V	V
GCA_003707165.1	Pfam	codetta	GTC	V	V	V
GCA_003707165.1	Pfam	codetta	GTA	V	V	V
GCA_003707165.1	Pfam	codetta	GTG	V	V	V
GCA_003707165.1	Pfam	codetta	GCT	A	A	A
GCA_003707165.1	Pfam	codetta	GCC	A	A	A
GCA_003707165.1	Pfam	codetta	GCA	A	A	A
GCA_003707165.1	Pfam	codetta	GCG	A	A	A
GCA_003707165.1	Pfam	codetta	GAT	D	D	D
GCA_003707165.1	Pfam	codetta	GAC	D	D	D
GCA_003707165.1	Pfam	codetta	GAA	E	E	E
GCA_003707165.1	Pfam	codetta	GAG	E	E	E
GCA_003707165.1	Pfam	codetta	GGT	G	G	G
GCA_003707165.1	Pfam	codetta	GGC	G	G	G
GCA_003707165.1	Pfam	codetta	GGA	G	G	G
GCA_003707165.1	Pfam	codetta	GGG	G	G	G
GCA_003708145.2	Pfam	codetta	TTT	F	F	F
GCA_003708145.2	Pfam	codetta	TTC	F	F	F
GCA_003708145.2	Pfam	codetta	TTA	L	L	L
GCA_003708145.2	Pfam	codetta	TTG	L	L	L
GCA_003708145.2	Pfam	codetta	TCT	S	S	S
GCA_003708145.2	Pfam	codetta	TCC	S	S	S
GCA_003708145.2	Pfam	codetta	TCA	S	S	S
GCA_003708145.2	Pfam	codetta	TCG	S	S	S
GCA_003708145.2	Pfam	codetta	TAT	Y	Y	Y
GCA_003708145.2	Pfam	codetta	TAC	Y	Y	Y
GCA_003708145.2	Pfam	codetta	TAA	*	*	?
GCA_003708145.2	Pfam	codetta	TAG	*	*	?
GCA_003708145.2	Pfam	codetta	TGT	C	C	C
GCA_003708145.2	Pfam	codetta	TGC	C	C	C
GCA_003708145.2	Pfam	codetta	TGA	*	*	?
GCA_003708145.2	Pfam	codetta	TGG	W	W	W
GCA_003708145.2	Pfam	codetta	CTT	L	L	L
GCA_003708145.2	Pfam	codetta	CTC	L	L	L
GCA_003708145.2	Pfam	codetta	CTA	L	L	L
GCA_003708145.2	Pfam	codetta	CTG	L	L	L
GCA_003708145.2	Pfam	codetta	CCT	P	P	P
GCA_003708145.2	Pfam	codetta	CCC	P	P	P
GCA_003708145.2	Pfam	codetta	CCA	P	P	P
GCA_003708145.2	Pfam	codetta	CCG	P	P	P
GCA_003708145.2	Pfam	codetta	CAT	H	H	H
GCA_003708145.2	Pfam	codetta	CAC	H	H	H
GCA_003708145.2	Pfam	codetta	CAA	Q	Q	Q
GCA_003708145.2	Pfam	codetta	CAG	Q	Q	Q
GCA_003708145.2	Pfam	codetta	CGT	R	R	R
GCA_003708145.2	Pfam	codetta	CGC	R	R	R
GCA_003708145.2	Pfam	codetta	CGA	R	R	R
GCA_003708145.2	Pfam	codetta	CGG	R	R	R
GCA_003708145.2	Pfam	codetta	ATT	I	I	I
GCA_003708145.2	Pfam	codetta	ATC	I	I	I
GCA_003708145.2	Pfam	codetta	ATA	I	I	I
GCA_003708145.2	Pfam	codetta	ATG	M	M	M
GCA_003708145.2	Pfam	codetta	ACT	T	T	T
GCA_003708145.2	Pfam	codetta	ACC	T	T	T
GCA_003708145.2	Pfam	codetta	ACA	T	T	T
GCA_003708145.2	Pfam	codetta	ACG	T	T	T
GCA_003708145.2	Pfam	codetta	AAT	N	N	N
GCA_003708145.2	Pfam	codetta	AAC	N	N	N
GCA_003708145.2	Pfam	codetta	AAA	K	K	K
GCA_003708145.2	Pfam	codetta	AAG	K	K	K
GCA_003708145.2	Pfam	codetta	AGT	S	S	S
GCA_003708145.2	Pfam	codetta	AGC	S	S	S
GCA_003708145.2	Pfam	codetta	AGA	R	R	R
GCA_003708145.2	Pfam	codetta	AGG	R	R	R
GCA_003708145.2	Pfam	codetta	GTT	V	V	V
GCA_003708145.2	Pfam	codetta	GTC	V	V	V
GCA_003708145.2	Pfam	codetta	GTA	V	V	V
GCA_003708145.2	Pfam	codetta	GTG	V	V	V
GCA_003708145.2	Pfam	codetta	GCT	A	A	A
GCA_003708145.2	Pfam	codetta	GCC	A	A	A
GCA_003708145.2	Pfam	codetta	GCA	A	A	A
GCA_003708145.2	Pfam	codetta	GCG	A	A	A
GCA_003708145.2	Pfam	codetta	GAT	D	D	D
GCA_003708145.2	Pfam	codetta	GAC	D	D	D
GCA_003708145.2	Pfam	codetta	GAA	E	E	E
GCA_003708145.2	Pfam	codetta	GAG	E	E	E
GCA_003708145.2	Pfam	codetta	GGT	G	G	G
GCA_003708145.2	Pfam	codetta	GGC	G	G	G
GCA_003708145.2	Pfam	codetta	GGA	G	G	G
GCA_003708145.2	Pfam	codetta	GGG	G	G	G
GCA_003708085.1	Pfam	codetta	TTT	F	F	F
GCA_003708085.1	Pfam	codetta	TTC	F	F	F
GCA_003708085.1	Pfam	codetta	TTA	L	L	L
GCA_003708085.1	Pfam	codetta	TTG	L	L	L
GCA_003708085.1	Pfam	codetta	TCT	S	S	S
GCA_003708085.1	Pfam	codetta	TCC	S	S	S
GCA_003708085.1	Pfam	codetta	TCA	S	S	S
GCA_003708085.1	Pfam	codetta	TCG	S	S	S
GCA_003708085.1	Pfam	codetta	TAT	Y	Y	Y
GCA_003708085.1	Pfam	codetta	TAC	Y	Y	Y
GCA_003708085.1	Pfam	codetta	TAA	*	*	?
GCA_003708085.1	Pfam	codetta	TAG	*	*	?
GCA_003708085.1	Pfam	codetta	TGT	C	C	C
GCA_003708085.1	Pfam	codetta	TGC	C	C	C
GCA_003708085.1	Pfam	codetta	TGA	*	*	?
[truncated: 62,769 more rows]
