# Supplementary material for: Codetta: predicting the genetic code from nucleotide sequence
Source: Bioinformatics. 2022 Dec 13;39(1):btac802. doi: 10.1093/bioinformatics/btac802 (PMC9825746; doi:10.1093/bioinformatics/btac802)
Supplement: btac802_Supplementary_Data [file btac802_supplementary_data.zip › supplementary_file_4-mito_results.csv]

accession	database	method	codon	standard GC	expected	inferred
NC_017896.1	mito_db	codetta	TTT	F	F	F
NC_017896.1	mito_db	codetta	TTC	F	F	F
NC_017896.1	mito_db	codetta	TTA	L	L	L
NC_017896.1	mito_db	codetta	TTG	L	L	?
NC_017896.1	mito_db	codetta	TCT	S	S	S
NC_017896.1	mito_db	codetta	TCC	S	S	?
NC_017896.1	mito_db	codetta	TCA	S	S	S
NC_017896.1	mito_db	codetta	TCG	S	S	?
NC_017896.1	mito_db	codetta	TAT	Y	Y	Y
NC_017896.1	mito_db	codetta	TAC	Y	Y	Y
NC_017896.1	mito_db	codetta	TAA	*	*	?
NC_017896.1	mito_db	codetta	TAG	*	*	?
NC_017896.1	mito_db	codetta	TGT	C	C	C
NC_017896.1	mito_db	codetta	TGC	C	C	?
NC_017896.1	mito_db	codetta	TGA	*	W	W
NC_017896.1	mito_db	codetta	TGG	W	W	?
NC_017896.1	mito_db	codetta	CTT	L	L	L
NC_017896.1	mito_db	codetta	CTC	L	L	?
NC_017896.1	mito_db	codetta	CTA	L	L	L
NC_017896.1	mito_db	codetta	CTG	L	L	?
NC_017896.1	mito_db	codetta	CCT	P	P	P
NC_017896.1	mito_db	codetta	CCC	P	P	?
NC_017896.1	mito_db	codetta	CCA	P	P	P
NC_017896.1	mito_db	codetta	CCG	P	P	?
NC_017896.1	mito_db	codetta	CAT	H	H	H
NC_017896.1	mito_db	codetta	CAC	H	H	H
NC_017896.1	mito_db	codetta	CAA	Q	Q	Q
NC_017896.1	mito_db	codetta	CAG	Q	Q	?
NC_017896.1	mito_db	codetta	CGT	R	R	R
NC_017896.1	mito_db	codetta	CGC	R	R	?
NC_017896.1	mito_db	codetta	CGA	R	R	?
NC_017896.1	mito_db	codetta	CGG	R	R	?
NC_017896.1	mito_db	codetta	ATT	I	I	I
NC_017896.1	mito_db	codetta	ATC	I	I	I
NC_017896.1	mito_db	codetta	ATA	I	I	I
NC_017896.1	mito_db	codetta	ATG	M	M	M
NC_017896.1	mito_db	codetta	ACT	T	T	T
NC_017896.1	mito_db	codetta	ACC	T	T	?
NC_017896.1	mito_db	codetta	ACA	T	T	T
NC_017896.1	mito_db	codetta	ACG	T	T	?
NC_017896.1	mito_db	codetta	AAT	N	N	N
NC_017896.1	mito_db	codetta	AAC	N	N	N
NC_017896.1	mito_db	codetta	AAA	K	K	K
NC_017896.1	mito_db	codetta	AAG	K	K	?
NC_017896.1	mito_db	codetta	AGT	S	S	S
NC_017896.1	mito_db	codetta	AGC	S	S	?
NC_017896.1	mito_db	codetta	AGA	R	R	R
NC_017896.1	mito_db	codetta	AGG	R	R	?
NC_017896.1	mito_db	codetta	GTT	V	V	V
NC_017896.1	mito_db	codetta	GTC	V	V	?
NC_017896.1	mito_db	codetta	GTA	V	V	V
NC_017896.1	mito_db	codetta	GTG	V	V	?
NC_017896.1	mito_db	codetta	GCT	A	A	A
NC_017896.1	mito_db	codetta	GCC	A	A	A
NC_017896.1	mito_db	codetta	GCA	A	A	A
NC_017896.1	mito_db	codetta	GCG	A	A	?
NC_017896.1	mito_db	codetta	GAT	D	D	D
NC_017896.1	mito_db	codetta	GAC	D	D	D
NC_017896.1	mito_db	codetta	GAA	E	E	E
NC_017896.1	mito_db	codetta	GAG	E	E	E
NC_017896.1	mito_db	codetta	GGT	G	G	G
NC_017896.1	mito_db	codetta	GGC	G	G	?
NC_017896.1	mito_db	codetta	GGA	G	G	G
NC_017896.1	mito_db	codetta	GGG	G	G	G
NC_026614.1	mito_db	codetta	TTT	F	F	F
NC_026614.1	mito_db	codetta	TTC	F	F	F
NC_026614.1	mito_db	codetta	TTA	L	L	L
NC_026614.1	mito_db	codetta	TTG	L	L	L
NC_026614.1	mito_db	codetta	TCT	S	S	S
NC_026614.1	mito_db	codetta	TCC	S	S	S
NC_026614.1	mito_db	codetta	TCA	S	S	S
NC_026614.1	mito_db	codetta	TCG	S	S	?
NC_026614.1	mito_db	codetta	TAT	Y	Y	Y
NC_026614.1	mito_db	codetta	TAC	Y	Y	Y
NC_026614.1	mito_db	codetta	TAA	*	*	?
NC_026614.1	mito_db	codetta	TAG	*	*	?
NC_026614.1	mito_db	codetta	TGT	C	C	C
NC_026614.1	mito_db	codetta	TGC	C	C	?
NC_026614.1	mito_db	codetta	TGA	*	W	W
NC_026614.1	mito_db	codetta	TGG	W	W	W
NC_026614.1	mito_db	codetta	CTT	L	L	L
NC_026614.1	mito_db	codetta	CTC	L	L	?
NC_026614.1	mito_db	codetta	CTA	L	L	L
NC_026614.1	mito_db	codetta	CTG	L	L	L
NC_026614.1	mito_db	codetta	CCT	P	P	P
NC_026614.1	mito_db	codetta	CCC	P	P	P
NC_026614.1	mito_db	codetta	CCA	P	P	P
NC_026614.1	mito_db	codetta	CCG	P	P	P
NC_026614.1	mito_db	codetta	CAT	H	H	H
NC_026614.1	mito_db	codetta	CAC	H	H	H
NC_026614.1	mito_db	codetta	CAA	Q	Q	Q
NC_026614.1	mito_db	codetta	CAG	Q	Q	Q
NC_026614.1	mito_db	codetta	CGT	R	R	R
NC_026614.1	mito_db	codetta	CGC	R	R	?
NC_026614.1	mito_db	codetta	CGA	R	R	?
NC_026614.1	mito_db	codetta	CGG	R	R	?
NC_026614.1	mito_db	codetta	ATT	I	I	I
NC_026614.1	mito_db	codetta	ATC	I	I	I
NC_026614.1	mito_db	codetta	ATA	I	I	I
NC_026614.1	mito_db	codetta	ATG	M	M	M
NC_026614.1	mito_db	codetta	ACT	T	T	T
NC_026614.1	mito_db	codetta	ACC	T	T	?
NC_026614.1	mito_db	codetta	ACA	T	T	T
NC_026614.1	mito_db	codetta	ACG	T	T	?
NC_026614.1	mito_db	codetta	AAT	N	N	N
NC_026614.1	mito_db	codetta	AAC	N	N	N
NC_026614.1	mito_db	codetta	AAA	K	K	K
NC_026614.1	mito_db	codetta	AAG	K	K	K
NC_026614.1	mito_db	codetta	AGT	S	S	S
NC_026614.1	mito_db	codetta	AGC	S	S	S
NC_026614.1	mito_db	codetta	AGA	R	R	R
NC_026614.1	mito_db	codetta	AGG	R	R	?
NC_026614.1	mito_db	codetta	GTT	V	V	V
NC_026614.1	mito_db	codetta	GTC	V	V	V
NC_026614.1	mito_db	codetta	GTA	V	V	V
NC_026614.1	mito_db	codetta	GTG	V	V	V
NC_026614.1	mito_db	codetta	GCT	A	A	A
NC_026614.1	mito_db	codetta	GCC	A	A	A
NC_026614.1	mito_db	codetta	GCA	A	A	A
NC_026614.1	mito_db	codetta	GCG	A	A	A
NC_026614.1	mito_db	codetta	GAT	D	D	D
NC_026614.1	mito_db	codetta	GAC	D	D	D
NC_026614.1	mito_db	codetta	GAA	E	E	E
NC_026614.1	mito_db	codetta	GAG	E	E	E
NC_026614.1	mito_db	codetta	GGT	G	G	G
NC_026614.1	mito_db	codetta	GGC	G	G	G
NC_026614.1	mito_db	codetta	GGA	G	G	G
NC_026614.1	mito_db	codetta	GGG	G	G	G
NC_001329.3	mito_db	codetta	TTT	F	F	F
NC_001329.3	mito_db	codetta	TTC	F	F	F
NC_001329.3	mito_db	codetta	TTA	L	L	L
NC_001329.3	mito_db	codetta	TTG	L	L	L
NC_001329.3	mito_db	codetta	TCT	S	S	S
NC_001329.3	mito_db	codetta	TCC	S	S	S
NC_001329.3	mito_db	codetta	TCA	S	S	S
NC_001329.3	mito_db	codetta	TCG	S	S	S
NC_001329.3	mito_db	codetta	TAT	Y	Y	Y
NC_001329.3	mito_db	codetta	TAC	Y	Y	Y
NC_001329.3	mito_db	codetta	TAA	*	*	?
NC_001329.3	mito_db	codetta	TAG	*	*	?
NC_001329.3	mito_db	codetta	TGT	C	C	C
NC_001329.3	mito_db	codetta	TGC	C	C	?
NC_001329.3	mito_db	codetta	TGA	*	W	W
NC_001329.3	mito_db	codetta	TGG	W	W	W
NC_001329.3	mito_db	codetta	CTT	L	L	L
NC_001329.3	mito_db	codetta	CTC	L	L	?
NC_001329.3	mito_db	codetta	CTA	L	L	L
NC_001329.3	mito_db	codetta	CTG	L	L	?
NC_001329.3	mito_db	codetta	CCT	P	P	P
NC_001329.3	mito_db	codetta	CCC	P	P	P
NC_001329.3	mito_db	codetta	CCA	P	P	P
NC_001329.3	mito_db	codetta	CCG	P	P	P
NC_001329.3	mito_db	codetta	CAT	H	H	H
NC_001329.3	mito_db	codetta	CAC	H	H	H
NC_001329.3	mito_db	codetta	CAA	Q	Q	Q
NC_001329.3	mito_db	codetta	CAG	Q	Q	?
NC_001329.3	mito_db	codetta	CGT	R	R	R
NC_001329.3	mito_db	codetta	CGC	R	R	?
NC_001329.3	mito_db	codetta	CGA	R	R	?
NC_001329.3	mito_db	codetta	CGG	R	R	?
NC_001329.3	mito_db	codetta	ATT	I	I	I
NC_001329.3	mito_db	codetta	ATC	I	I	I
NC_001329.3	mito_db	codetta	ATA	I	I	I
NC_001329.3	mito_db	codetta	ATG	M	M	M
NC_001329.3	mito_db	codetta	ACT	T	T	T
NC_001329.3	mito_db	codetta	ACC	T	T	?
NC_001329.3	mito_db	codetta	ACA	T	T	T
NC_001329.3	mito_db	codetta	ACG	T	T	?
NC_001329.3	mito_db	codetta	AAT	N	N	N
NC_001329.3	mito_db	codetta	AAC	N	N	N
NC_001329.3	mito_db	codetta	AAA	K	K	K
NC_001329.3	mito_db	codetta	AAG	K	K	K
NC_001329.3	mito_db	codetta	AGT	S	S	S
NC_001329.3	mito_db	codetta	AGC	S	S	S
NC_001329.3	mito_db	codetta	AGA	R	R	R
NC_001329.3	mito_db	codetta	AGG	R	R	?
NC_001329.3	mito_db	codetta	GTT	V	V	V
NC_001329.3	mito_db	codetta	GTC	V	V	?
NC_001329.3	mito_db	codetta	GTA	V	V	V
NC_001329.3	mito_db	codetta	GTG	V	V	V
NC_001329.3	mito_db	codetta	GCT	A	A	A
NC_001329.3	mito_db	codetta	GCC	A	A	A
NC_001329.3	mito_db	codetta	GCA	A	A	A
NC_001329.3	mito_db	codetta	GCG	A	A	A
NC_001329.3	mito_db	codetta	GAT	D	D	D
NC_001329.3	mito_db	codetta	GAC	D	D	?
NC_001329.3	mito_db	codetta	GAA	E	E	E
NC_001329.3	mito_db	codetta	GAG	E	E	E
NC_001329.3	mito_db	codetta	GGT	G	G	G
NC_001329.3	mito_db	codetta	GGC	G	G	?
NC_001329.3	mito_db	codetta	GGA	G	G	G
NC_001329.3	mito_db	codetta	GGG	G	G	G
NC_023268.1	mito_db	codetta	TTT	F	F	F
NC_023268.1	mito_db	codetta	TTC	F	F	F
NC_023268.1	mito_db	codetta	TTA	L	L	L
NC_023268.1	mito_db	codetta	TTG	L	L	L
NC_023268.1	mito_db	codetta	TCT	S	S	S
NC_023268.1	mito_db	codetta	TCC	S	S	?
NC_023268.1	mito_db	codetta	TCA	S	S	S
NC_023268.1	mito_db	codetta	TCG	S	S	?
NC_023268.1	mito_db	codetta	TAT	Y	Y	Y
NC_023268.1	mito_db	codetta	TAC	Y	Y	Y
NC_023268.1	mito_db	codetta	TAA	*	*	?
NC_023268.1	mito_db	codetta	TAG	*	*	?
NC_023268.1	mito_db	codetta	TGT	C	C	C
NC_023268.1	mito_db	codetta	TGC	C	C	?
NC_023268.1	mito_db	codetta	TGA	*	W	W
NC_023268.1	mito_db	codetta	TGG	W	W	W
NC_023268.1	mito_db	codetta	CTT	L	L	L
NC_023268.1	mito_db	codetta	CTC	L	L	?
NC_023268.1	mito_db	codetta	CTA	L	L	L
NC_023268.1	mito_db	codetta	CTG	L	L	?
NC_023268.1	mito_db	codetta	CCT	P	P	P
NC_023268.1	mito_db	codetta	CCC	P	P	P
NC_023268.1	mito_db	codetta	CCA	P	P	P
NC_023268.1	mito_db	codetta	CCG	P	P	P
NC_023268.1	mito_db	codetta	CAT	H	H	H
NC_023268.1	mito_db	codetta	CAC	H	H	H
NC_023268.1	mito_db	codetta	CAA	Q	Q	Q
NC_023268.1	mito_db	codetta	CAG	Q	Q	Q
NC_023268.1	mito_db	codetta	CGT	R	R	R
NC_023268.1	mito_db	codetta	CGC	R	R	?
NC_023268.1	mito_db	codetta	CGA	R	R	?
NC_023268.1	mito_db	codetta	CGG	R	R	?
NC_023268.1	mito_db	codetta	ATT	I	I	I
NC_023268.1	mito_db	codetta	ATC	I	I	I
NC_023268.1	mito_db	codetta	ATA	I	I	I
NC_023268.1	mito_db	codetta	ATG	M	M	M
NC_023268.1	mito_db	codetta	ACT	T	T	T
NC_023268.1	mito_db	codetta	ACC	T	T	?
NC_023268.1	mito_db	codetta	ACA	T	T	T
NC_023268.1	mito_db	codetta	ACG	T	T	?
NC_023268.1	mito_db	codetta	AAT	N	N	N
NC_023268.1	mito_db	codetta	AAC	N	N	N
NC_023268.1	mito_db	codetta	AAA	K	K	K
NC_023268.1	mito_db	codetta	AAG	K	K	K
NC_023268.1	mito_db	codetta	AGT	S	S	S
NC_023268.1	mito_db	codetta	AGC	S	S	?
NC_023268.1	mito_db	codetta	AGA	R	R	R
NC_023268.1	mito_db	codetta	AGG	R	R	?
NC_023268.1	mito_db	codetta	GTT	V	V	V
NC_023268.1	mito_db	codetta	GTC	V	V	?
NC_023268.1	mito_db	codetta	GTA	V	V	V
NC_023268.1	mito_db	codetta	GTG	V	V	?
NC_023268.1	mito_db	codetta	GCT	A	A	A
NC_023268.1	mito_db	codetta	GCC	A	A	A
NC_023268.1	mito_db	codetta	GCA	A	A	A
NC_023268.1	mito_db	codetta	GCG	A	A	A
NC_023268.1	mito_db	codetta	GAT	D	D	D
NC_023268.1	mito_db	codetta	GAC	D	D	D
NC_023268.1	mito_db	codetta	GAA	E	E	E
NC_023268.1	mito_db	codetta	GAG	E	E	E
NC_023268.1	mito_db	codetta	GGT	G	G	G
NC_023268.1	mito_db	codetta	GGC	G	G	?
NC_023268.1	mito_db	codetta	GGA	G	G	G
NC_023268.1	mito_db	codetta	GGG	G	G	G
NC_001324.2	mito_db	codetta	TTT	F	F	F
NC_001324.2	mito_db	codetta	TTC	F	F	F
NC_001324.2	mito_db	codetta	TTA	L	L	L
NC_001324.2	mito_db	codetta	TTG	L	L	L
NC_001324.2	mito_db	codetta	TCT	S	S	S
NC_001324.2	mito_db	codetta	TCC	S	S	S
NC_001324.2	mito_db	codetta	TCA	S	S	?
NC_001324.2	mito_db	codetta	TCG	S	S	S
NC_001324.2	mito_db	codetta	TAT	Y	Y	Y
NC_001324.2	mito_db	codetta	TAC	Y	Y	Y
NC_001324.2	mito_db	codetta	TAA	*	*	?
NC_001324.2	mito_db	codetta	TAG	*	*	?
NC_001324.2	mito_db	codetta	TGT	C	C	C
NC_001324.2	mito_db	codetta	TGC	C	C	C
NC_001324.2	mito_db	codetta	TGA	*	W	W
NC_001324.2	mito_db	codetta	TGG	W	W	W
NC_001324.2	mito_db	codetta	CTT	L	L	L
NC_001324.2	mito_db	codetta	CTC	L	L	L
NC_001324.2	mito_db	codetta	CTA	L	L	L
NC_001324.2	mito_db	codetta	CTG	L	L	L
NC_001324.2	mito_db	codetta	CCT	P	P	P
NC_001324.2	mito_db	codetta	CCC	P	P	P
NC_001324.2	mito_db	codetta	CCA	P	P	P
NC_001324.2	mito_db	codetta	CCG	P	P	?
NC_001324.2	mito_db	codetta	CAT	H	H	H
NC_001324.2	mito_db	codetta	CAC	H	H	H
NC_001324.2	mito_db	codetta	CAA	Q	Q	Q
NC_001324.2	mito_db	codetta	CAG	Q	Q	Q
NC_001324.2	mito_db	codetta	CGT	R	R	?
NC_001324.2	mito_db	codetta	CGC	R	R	R
NC_001324.2	mito_db	codetta	CGA	R	R	R
NC_001324.2	mito_db	codetta	CGG	R	R	R
NC_001324.2	mito_db	codetta	ATT	I	I	I
NC_001324.2	mito_db	codetta	ATC	I	I	I
NC_001324.2	mito_db	codetta	ATA	I	I	I
NC_001324.2	mito_db	codetta	ATG	M	M	M
NC_001324.2	mito_db	codetta	ACT	T	T	T
NC_001324.2	mito_db	codetta	ACC	T	T	T
NC_001324.2	mito_db	codetta	ACA	T	T	T
NC_001324.2	mito_db	codetta	ACG	T	T	T
NC_001324.2	mito_db	codetta	AAT	N	N	N
NC_001324.2	mito_db	codetta	AAC	N	N	N
NC_001324.2	mito_db	codetta	AAA	K	K	K
NC_001324.2	mito_db	codetta	AAG	K	K	K
NC_001324.2	mito_db	codetta	AGT	S	S	S
NC_001324.2	mito_db	codetta	AGC	S	S	S
NC_001324.2	mito_db	codetta	AGA	R	R	R
NC_001324.2	mito_db	codetta	AGG	R	R	R
NC_001324.2	mito_db	codetta	GTT	V	V	V
NC_001324.2	mito_db	codetta	GTC	V	V	V
NC_001324.2	mito_db	codetta	GTA	V	V	V
NC_001324.2	mito_db	codetta	GTG	V	V	V
NC_001324.2	mito_db	codetta	GCT	A	A	A
NC_001324.2	mito_db	codetta	GCC	A	A	A
NC_001324.2	mito_db	codetta	GCA	A	A	A
NC_001324.2	mito_db	codetta	GCG	A	A	?
NC_001324.2	mito_db	codetta	GAT	D	D	D
NC_001324.2	mito_db	codetta	GAC	D	D	D
NC_001324.2	mito_db	codetta	GAA	E	E	E
NC_001324.2	mito_db	codetta	GAG	E	E	E
NC_001324.2	mito_db	codetta	GGT	G	G	G
NC_001324.2	mito_db	codetta	GGC	G	G	G
NC_001324.2	mito_db	codetta	GGA	G	G	G
NC_001324.2	mito_db	codetta	GGG	G	G	G
NC_000862.1	mito_db	codetta	TTT	F	F	F
NC_000862.1	mito_db	codetta	TTC	F	F	F
NC_000862.1	mito_db	codetta	TTA	L	L	L
NC_000862.1	mito_db	codetta	TTG	L	L	?
NC_000862.1	mito_db	codetta	TCT	S	S	S
NC_000862.1	mito_db	codetta	TCC	S	S	?
NC_000862.1	mito_db	codetta	TCA	S	S	S
NC_000862.1	mito_db	codetta	TCG	S	S	?
NC_000862.1	mito_db	codetta	TAT	Y	Y	Y
NC_000862.1	mito_db	codetta	TAC	Y	Y	Y
NC_000862.1	mito_db	codetta	TAA	*	*	?
NC_000862.1	mito_db	codetta	TAG	*	*	?
NC_000862.1	mito_db	codetta	TGT	C	C	C
NC_000862.1	mito_db	codetta	TGC	C	C	C
NC_000862.1	mito_db	codetta	TGA	*	W	W
NC_000862.1	mito_db	codetta	TGG	W	W	?
NC_000862.1	mito_db	codetta	CTT	L	L	?
NC_000862.1	mito_db	codetta	CTC	L	L	?
NC_000862.1	mito_db	codetta	CTA	L	L	L
NC_000862.1	mito_db	codetta	CTG	L	L	?
NC_000862.1	mito_db	codetta	CCT	P	P	P
NC_000862.1	mito_db	codetta	CCC	P	P	P
NC_000862.1	mito_db	codetta	CCA	P	P	P
NC_000862.1	mito_db	codetta	CCG	P	P	P
NC_000862.1	mito_db	codetta	CAT	H	H	H
NC_000862.1	mito_db	codetta	CAC	H	H	H
NC_000862.1	mito_db	codetta	CAA	Q	Q	Q
NC_000862.1	mito_db	codetta	CAG	Q	Q	Q
NC_000862.1	mito_db	codetta	CGT	R	R	?
NC_000862.1	mito_db	codetta	CGC	R	R	?
NC_000862.1	mito_db	codetta	CGA	R	R	?
NC_000862.1	mito_db	codetta	CGG	R	R	?
NC_000862.1	mito_db	codetta	ATT	I	I	I
NC_000862.1	mito_db	codetta	ATC	I	I	?
NC_000862.1	mito_db	codetta	ATA	I	I	I
NC_000862.1	mito_db	codetta	ATG	M	M	M
NC_000862.1	mito_db	codetta	ACT	T	T	T
NC_000862.1	mito_db	codetta	ACC	T	T	?
NC_000862.1	mito_db	codetta	ACA	T	T	T
NC_000862.1	mito_db	codetta	ACG	T	T	?
NC_000862.1	mito_db	codetta	AAT	N	N	N
NC_000862.1	mito_db	codetta	AAC	N	N	N
NC_000862.1	mito_db	codetta	AAA	K	K	K
NC_000862.1	mito_db	codetta	AAG	K	K	K
NC_000862.1	mito_db	codetta	AGT	S	S	S
NC_000862.1	mito_db	codetta	AGC	S	S	?
NC_000862.1	mito_db	codetta	AGA	R	R	R
NC_000862.1	mito_db	codetta	AGG	R	R	?
NC_000862.1	mito_db	codetta	GTT	V	V	V
NC_000862.1	mito_db	codetta	GTC	V	V	?
NC_000862.1	mito_db	codetta	GTA	V	V	V
NC_000862.1	mito_db	codetta	GTG	V	V	?
NC_000862.1	mito_db	codetta	GCT	A	A	A
NC_000862.1	mito_db	codetta	GCC	A	A	?
NC_000862.1	mito_db	codetta	GCA	A	A	A
NC_000862.1	mito_db	codetta	GCG	A	A	?
NC_000862.1	mito_db	codetta	GAT	D	D	D
NC_000862.1	mito_db	codetta	GAC	D	D	D
NC_000862.1	mito_db	codetta	GAA	E	E	E
NC_000862.1	mito_db	codetta	GAG	E	E	E
NC_000862.1	mito_db	codetta	GGT	G	G	G
NC_000862.1	mito_db	codetta	GGC	G	G	?
NC_000862.1	mito_db	codetta	GGA	G	G	G
NC_000862.1	mito_db	codetta	GGG	G	G	?
NC_005253.2	mito_db	codetta	TTT	F	F	F
NC_005253.2	mito_db	codetta	TTC	F	F	F
NC_005253.2	mito_db	codetta	TTA	L	L	L
NC_005253.2	mito_db	codetta	TTG	L	L	?
NC_005253.2	mito_db	codetta	TCT	S	S	S
NC_005253.2	mito_db	codetta	TCC	S	S	?
NC_005253.2	mito_db	codetta	TCA	S	S	S
NC_005253.2	mito_db	codetta	TCG	S	S	?
NC_005253.2	mito_db	codetta	TAT	Y	Y	Y
NC_005253.2	mito_db	codetta	TAC	Y	Y	Y
NC_005253.2	mito_db	codetta	TAA	*	*	?
NC_005253.2	mito_db	codetta	TAG	*	*	?
NC_005253.2	mito_db	codetta	TGT	C	C	C
NC_005253.2	mito_db	codetta	TGC	C	C	?
NC_005253.2	mito_db	codetta	TGA	*	W	W
NC_005253.2	mito_db	codetta	TGG	W	W	?
NC_005253.2	mito_db	codetta	CTT	L	L	L
NC_005253.2	mito_db	codetta	CTC	L	L	?
NC_005253.2	mito_db	codetta	CTA	L	L	?
NC_005253.2	mito_db	codetta	CTG	L	L	?
NC_005253.2	mito_db	codetta	CCT	P	P	P
NC_005253.2	mito_db	codetta	CCC	P	P	?
NC_005253.2	mito_db	codetta	CCA	P	P	P
NC_005253.2	mito_db	codetta	CCG	P	P	?
NC_005253.2	mito_db	codetta	CAT	H	H	H
NC_005253.2	mito_db	codetta	CAC	H	H	H
NC_005253.2	mito_db	codetta	CAA	Q	Q	Q
NC_005253.2	mito_db	codetta	CAG	Q	Q	?
NC_005253.2	mito_db	codetta	CGT	R	R	R
NC_005253.2	mito_db	codetta	CGC	R	R	?
NC_005253.2	mito_db	codetta	CGA	R	R	?
NC_005253.2	mito_db	codetta	CGG	R	R	?
NC_005253.2	mito_db	codetta	ATT	I	I	I
NC_005253.2	mito_db	codetta	ATC	I	I	I
NC_005253.2	mito_db	codetta	ATA	I	I	I
NC_005253.2	mito_db	codetta	ATG	M	M	M
NC_005253.2	mito_db	codetta	ACT	T	T	T
NC_005253.2	mito_db	codetta	ACC	T	T	?
NC_005253.2	mito_db	codetta	ACA	T	T	T
NC_005253.2	mito_db	codetta	ACG	T	T	?
NC_005253.2	mito_db	codetta	AAT	N	N	N
NC_005253.2	mito_db	codetta	AAC	N	N	N
NC_005253.2	mito_db	codetta	AAA	K	K	K
NC_005253.2	mito_db	codetta	AAG	K	K	?
NC_005253.2	mito_db	codetta	AGT	S	S	S
NC_005253.2	mito_db	codetta	AGC	S	S	?
NC_005253.2	mito_db	codetta	AGA	R	R	R
NC_005253.2	mito_db	codetta	AGG	R	R	?
NC_005253.2	mito_db	codetta	GTT	V	V	V
NC_005253.2	mito_db	codetta	GTC	V	V	?
NC_005253.2	mito_db	codetta	GTA	V	V	V
NC_005253.2	mito_db	codetta	GTG	V	V	?
NC_005253.2	mito_db	codetta	GCT	A	A	A
NC_005253.2	mito_db	codetta	GCC	A	A	?
NC_005253.2	mito_db	codetta	GCA	A	A	A
NC_005253.2	mito_db	codetta	GCG	A	A	?
NC_005253.2	mito_db	codetta	GAT	D	D	D
NC_005253.2	mito_db	codetta	GAC	D	D	D
NC_005253.2	mito_db	codetta	GAA	E	E	E
NC_005253.2	mito_db	codetta	GAG	E	E	?
NC_005253.2	mito_db	codetta	GGT	G	G	G
NC_005253.2	mito_db	codetta	GGC	G	G	?
NC_005253.2	mito_db	codetta	GGA	G	G	G
NC_005253.2	mito_db	codetta	GGG	G	G	?
NC_012824.1	mito_db	codetta	TTT	F	F	F
NC_012824.1	mito_db	codetta	TTC	F	F	F
NC_012824.1	mito_db	codetta	TTA	L	L	L
NC_012824.1	mito_db	codetta	TTG	L	L	?
NC_012824.1	mito_db	codetta	TCT	S	S	S
NC_012824.1	mito_db	codetta	TCC	S	S	?
NC_012824.1	mito_db	codetta	TCA	S	S	S
NC_012824.1	mito_db	codetta	TCG	S	S	?
NC_012824.1	mito_db	codetta	TAT	Y	Y	Y
NC_012824.1	mito_db	codetta	TAC	Y	Y	Y
NC_012824.1	mito_db	codetta	TAA	*	*	?
NC_012824.1	mito_db	codetta	TAG	*	*	?
NC_012824.1	mito_db	codetta	TGT	C	C	C
NC_012824.1	mito_db	codetta	TGC	C	C	?
NC_012824.1	mito_db	codetta	TGA	*	W	W
NC_012824.1	mito_db	codetta	TGG	W	W	?
NC_012824.1	mito_db	codetta	CTT	L	L	L
NC_012824.1	mito_db	codetta	CTC	L	L	?
NC_012824.1	mito_db	codetta	CTA	L	L	?
NC_012824.1	mito_db	codetta	CTG	L	L	?
NC_012824.1	mito_db	codetta	CCT	P	P	P
NC_012824.1	mito_db	codetta	CCC	P	P	?
NC_012824.1	mito_db	codetta	CCA	P	P	P
NC_012824.1	mito_db	codetta	CCG	P	P	?
NC_012824.1	mito_db	codetta	CAT	H	H	H
NC_012824.1	mito_db	codetta	CAC	H	H	H
NC_012824.1	mito_db	codetta	CAA	Q	Q	Q
NC_012824.1	mito_db	codetta	CAG	Q	Q	?
NC_012824.1	mito_db	codetta	CGT	R	R	R
NC_012824.1	mito_db	codetta	CGC	R	R	?
NC_012824.1	mito_db	codetta	CGA	R	R	?
NC_012824.1	mito_db	codetta	CGG	R	R	?
NC_012824.1	mito_db	codetta	ATT	I	I	I
NC_012824.1	mito_db	codetta	ATC	I	I	I
NC_012824.1	mito_db	codetta	ATA	I	I	I
NC_012824.1	mito_db	codetta	ATG	M	M	M
NC_012824.1	mito_db	codetta	ACT	T	T	T
NC_012824.1	mito_db	codetta	ACC	T	T	?
NC_012824.1	mito_db	codetta	ACA	T	T	T
NC_012824.1	mito_db	codetta	ACG	T	T	?
NC_012824.1	mito_db	codetta	AAT	N	N	N
NC_012824.1	mito_db	codetta	AAC	N	N	N
NC_012824.1	mito_db	codetta	AAA	K	K	K
NC_012824.1	mito_db	codetta	AAG	K	K	?
NC_012824.1	mito_db	codetta	AGT	S	S	S
NC_012824.1	mito_db	codetta	AGC	S	S	?
NC_012824.1	mito_db	codetta	AGA	R	R	R
NC_012824.1	mito_db	codetta	AGG	R	R	?
NC_012824.1	mito_db	codetta	GTT	V	V	V
NC_012824.1	mito_db	codetta	GTC	V	V	?
NC_012824.1	mito_db	codetta	GTA	V	V	V
NC_012824.1	mito_db	codetta	GTG	V	V	?
NC_012824.1	mito_db	codetta	GCT	A	A	A
NC_012824.1	mito_db	codetta	GCC	A	A	?
NC_012824.1	mito_db	codetta	GCA	A	A	A
NC_012824.1	mito_db	codetta	GCG	A	A	?
NC_012824.1	mito_db	codetta	GAT	D	D	D
NC_012824.1	mito_db	codetta	GAC	D	D	?
NC_012824.1	mito_db	codetta	GAA	E	E	E
NC_012824.1	mito_db	codetta	GAG	E	E	E
NC_012824.1	mito_db	codetta	GGT	G	G	G
NC_012824.1	mito_db	codetta	GGC	G	G	?
NC_012824.1	mito_db	codetta	GGA	G	G	G
NC_012824.1	mito_db	codetta	GGG	G	G	?
NC_013147.1	mito_db	codetta	TTT	F	F	F
NC_013147.1	mito_db	codetta	TTC	F	F	F
NC_013147.1	mito_db	codetta	TTA	L	L	L
NC_013147.1	mito_db	codetta	TTG	L	L	?
NC_013147.1	mito_db	codetta	TCT	S	S	S
NC_013147.1	mito_db	codetta	TCC	S	S	?
NC_013147.1	mito_db	codetta	TCA	S	S	S
NC_013147.1	mito_db	codetta	TCG	S	S	?
NC_013147.1	mito_db	codetta	TAT	Y	Y	Y
NC_013147.1	mito_db	codetta	TAC	Y	Y	Y
NC_013147.1	mito_db	codetta	TAA	*	*	?
NC_013147.1	mito_db	codetta	TAG	*	*	?
NC_013147.1	mito_db	codetta	TGT	C	C	C
NC_013147.1	mito_db	codetta	TGC	C	C	?
NC_013147.1	mito_db	codetta	TGA	*	W	W
NC_013147.1	mito_db	codetta	TGG	W	W	?
NC_013147.1	mito_db	codetta	CTT	L	L	?
NC_013147.1	mito_db	codetta	CTC	L	L	?
NC_013147.1	mito_db	codetta	CTA	L	L	?
NC_013147.1	mito_db	codetta	CTG	L	L	?
NC_013147.1	mito_db	codetta	CCT	P	P	P
NC_013147.1	mito_db	codetta	CCC	P	P	?
NC_013147.1	mito_db	codetta	CCA	P	P	P
NC_013147.1	mito_db	codetta	CCG	P	P	?
NC_013147.1	mito_db	codetta	CAT	H	H	H
NC_013147.1	mito_db	codetta	CAC	H	H	H
NC_013147.1	mito_db	codetta	CAA	Q	Q	Q
NC_013147.1	mito_db	codetta	CAG	Q	Q	?
NC_013147.1	mito_db	codetta	CGT	R	R	R
NC_013147.1	mito_db	codetta	CGC	R	R	?
NC_013147.1	mito_db	codetta	CGA	R	R	?
NC_013147.1	mito_db	codetta	CGG	R	R	?
NC_013147.1	mito_db	codetta	ATT	I	I	I
NC_013147.1	mito_db	codetta	ATC	I	I	I
NC_013147.1	mito_db	codetta	ATA	I	I	I
NC_013147.1	mito_db	codetta	ATG	M	M	M
NC_013147.1	mito_db	codetta	ACT	T	T	T
NC_013147.1	mito_db	codetta	ACC	T	T	?
NC_013147.1	mito_db	codetta	ACA	T	T	T
NC_013147.1	mito_db	codetta	ACG	T	T	?
NC_013147.1	mito_db	codetta	AAT	N	N	N
NC_013147.1	mito_db	codetta	AAC	N	N	N
NC_013147.1	mito_db	codetta	AAA	K	K	K
NC_013147.1	mito_db	codetta	AAG	K	K	?
NC_013147.1	mito_db	codetta	AGT	S	S	S
NC_013147.1	mito_db	codetta	AGC	S	S	?
NC_013147.1	mito_db	codetta	AGA	R	R	R
NC_013147.1	mito_db	codetta	AGG	R	R	?
NC_013147.1	mito_db	codetta	GTT	V	V	V
NC_013147.1	mito_db	codetta	GTC	V	V	?
NC_013147.1	mito_db	codetta	GTA	V	V	V
NC_013147.1	mito_db	codetta	GTG	V	V	?
NC_013147.1	mito_db	codetta	GCT	A	A	A
NC_013147.1	mito_db	codetta	GCC	A	A	?
NC_013147.1	mito_db	codetta	GCA	A	A	A
NC_013147.1	mito_db	codetta	GCG	A	A	?
NC_013147.1	mito_db	codetta	GAT	D	D	D
NC_013147.1	mito_db	codetta	GAC	D	D	?
NC_013147.1	mito_db	codetta	GAA	E	E	E
NC_013147.1	mito_db	codetta	GAG	E	E	?
NC_013147.1	mito_db	codetta	GGT	G	G	G
NC_013147.1	mito_db	codetta	GGC	G	G	?
NC_013147.1	mito_db	codetta	GGA	G	G	G
NC_013147.1	mito_db	codetta	GGG	G	G	G
NC_001677.2	mito_db	codetta	TTT	F	F	F
NC_001677.2	mito_db	codetta	TTC	F	F	F
NC_001677.2	mito_db	codetta	TTA	L	L	L
NC_001677.2	mito_db	codetta	TTG	L	L	L
NC_001677.2	mito_db	codetta	TCT	S	S	S
NC_001677.2	mito_db	codetta	TCC	S	S	S
NC_001677.2	mito_db	codetta	TCA	S	S	S
NC_001677.2	mito_db	codetta	TCG	S	S	S
NC_001677.2	mito_db	codetta	TAT	Y	Y	Y
NC_001677.2	mito_db	codetta	TAC	Y	Y	Y
NC_001677.2	mito_db	codetta	TAA	*	*	?
NC_001677.2	mito_db	codetta	TAG	*	*	?
NC_001677.2	mito_db	codetta	TGT	C	C	C
NC_001677.2	mito_db	codetta	TGC	C	C	C
NC_001677.2	mito_db	codetta	TGA	*	W	W
NC_001677.2	mito_db	codetta	TGG	W	W	W
NC_001677.2	mito_db	codetta	CTT	L	L	L
NC_001677.2	mito_db	codetta	CTC	L	L	?
NC_001677.2	mito_db	codetta	CTA	L	L	L
NC_001677.2	mito_db	codetta	CTG	L	L	?
NC_001677.2	mito_db	codetta	CCT	P	P	P
NC_001677.2	mito_db	codetta	CCC	P	P	P
NC_001677.2	mito_db	codetta	CCA	P	P	P
NC_001677.2	mito_db	codetta	CCG	P	P	P
NC_001677.2	mito_db	codetta	CAT	H	H	H
NC_001677.2	mito_db	codetta	CAC	H	H	H
NC_001677.2	mito_db	codetta	CAA	Q	Q	Q
NC_001677.2	mito_db	codetta	CAG	Q	Q	Q
NC_001677.2	mito_db	codetta	CGT	R	R	R
NC_001677.2	mito_db	codetta	CGC	R	R	R
NC_001677.2	mito_db	codetta	CGA	R	R	R
NC_001677.2	mito_db	codetta	CGG	R	R	?
NC_001677.2	mito_db	codetta	ATT	I	I	I
NC_001677.2	mito_db	codetta	ATC	I	I	I
NC_001677.2	mito_db	codetta	ATA	I	I	I
NC_001677.2	mito_db	codetta	ATG	M	M	M
NC_001677.2	mito_db	codetta	ACT	T	T	T
NC_001677.2	mito_db	codetta	ACC	T	T	T
NC_001677.2	mito_db	codetta	ACA	T	T	T
NC_001677.2	mito_db	codetta	ACG	T	T	T
NC_001677.2	mito_db	codetta	AAT	N	N	N
NC_001677.2	mito_db	codetta	AAC	N	N	N
NC_001677.2	mito_db	codetta	AAA	K	K	K
NC_001677.2	mito_db	codetta	AAG	K	K	K
NC_001677.2	mito_db	codetta	AGT	S	S	S
NC_001677.2	mito_db	codetta	AGC	S	S	S
NC_001677.2	mito_db	codetta	AGA	R	R	R
NC_001677.2	mito_db	codetta	AGG	R	R	?
NC_001677.2	mito_db	codetta	GTT	V	V	V
NC_001677.2	mito_db	codetta	GTC	V	V	?
NC_001677.2	mito_db	codetta	GTA	V	V	V
NC_001677.2	mito_db	codetta	GTG	V	V	V
NC_001677.2	mito_db	codetta	GCT	A	A	A
NC_001677.2	mito_db	codetta	GCC	A	A	A
NC_001677.2	mito_db	codetta	GCA	A	A	A
NC_001677.2	mito_db	codetta	GCG	A	A	A
NC_001677.2	mito_db	codetta	GAT	D	D	D
NC_001677.2	mito_db	codetta	GAC	D	D	D
NC_001677.2	mito_db	codetta	GAA	E	E	E
NC_001677.2	mito_db	codetta	GAG	E	E	E
NC_001677.2	mito_db	codetta	GGT	G	G	G
NC_001677.2	mito_db	codetta	GGC	G	G	G
NC_001677.2	mito_db	codetta	GGA	G	G	G
NC_001677.2	mito_db	codetta	GGG	G	G	G
NC_000946.1	mito_db	codetta	TTT	F	F	F
NC_000946.1	mito_db	codetta	TTC	F	F	F
NC_000946.1	mito_db	codetta	TTA	L	L	L
NC_000946.1	mito_db	codetta	TTG	L	L	L
NC_000946.1	mito_db	codetta	TCT	S	S	S
NC_000946.1	mito_db	codetta	TCC	S	S	?
NC_000946.1	mito_db	codetta	TCA	S	S	S
NC_000946.1	mito_db	codetta	TCG	S	S	?
NC_000946.1	mito_db	codetta	TAT	Y	Y	Y
NC_000946.1	mito_db	codetta	TAC	Y	Y	Y
NC_000946.1	mito_db	codetta	TAA	*	*	?
NC_000946.1	mito_db	codetta	TAG	*	*	?
NC_000946.1	mito_db	codetta	TGT	C	C	C
NC_000946.1	mito_db	codetta	TGC	C	C	?
NC_000946.1	mito_db	codetta	TGA	*	W	W
NC_000946.1	mito_db	codetta	TGG	W	W	W
NC_000946.1	mito_db	codetta	CTT	L	L	L
NC_000946.1	mito_db	codetta	CTC	L	L	L
NC_000946.1	mito_db	codetta	CTA	L	L	L
NC_000946.1	mito_db	codetta	CTG	L	L	?
NC_000946.1	mito_db	codetta	CCT	P	P	P
NC_000946.1	mito_db	codetta	CCC	P	P	P
NC_000946.1	mito_db	codetta	CCA	P	P	P
NC_000946.1	mito_db	codetta	CCG	P	P	P
NC_000946.1	mito_db	codetta	CAT	H	H	H
NC_000946.1	mito_db	codetta	CAC	H	H	H
NC_000946.1	mito_db	codetta	CAA	Q	Q	Q
NC_000946.1	mito_db	codetta	CAG	Q	Q	Q
NC_000946.1	mito_db	codetta	CGT	R	R	R
NC_000946.1	mito_db	codetta	CGC	R	R	R
NC_000946.1	mito_db	codetta	CGA	R	R	R
NC_000946.1	mito_db	codetta	CGG	R	R	?
NC_000946.1	mito_db	codetta	ATT	I	I	I
NC_000946.1	mito_db	codetta	ATC	I	I	I
NC_000946.1	mito_db	codetta	ATA	I	I	I
NC_000946.1	mito_db	codetta	ATG	M	M	M
NC_000946.1	mito_db	codetta	ACT	T	T	T
NC_000946.1	mito_db	codetta	ACC	T	T	T
NC_000946.1	mito_db	codetta	ACA	T	T	T
NC_000946.1	mito_db	codetta	ACG	T	T	?
NC_000946.1	mito_db	codetta	AAT	N	N	N
NC_000946.1	mito_db	codetta	AAC	N	N	N
NC_000946.1	mito_db	codetta	AAA	K	K	K
NC_000946.1	mito_db	codetta	AAG	K	K	K
NC_000946.1	mito_db	codetta	AGT	S	S	S
NC_000946.1	mito_db	codetta	AGC	S	S	?
NC_000946.1	mito_db	codetta	AGA	R	R	R
NC_000946.1	mito_db	codetta	AGG	R	R	?
NC_000946.1	mito_db	codetta	GTT	V	V	V
NC_000946.1	mito_db	codetta	GTC	V	V	?
NC_000946.1	mito_db	codetta	GTA	V	V	V
NC_000946.1	mito_db	codetta	GTG	V	V	V
NC_000946.1	mito_db	codetta	GCT	A	A	A
NC_000946.1	mito_db	codetta	GCC	A	A	?
NC_000946.1	mito_db	codetta	GCA	A	A	A
NC_000946.1	mito_db	codetta	GCG	A	A	A
NC_000946.1	mito_db	codetta	GAT	D	D	D
NC_000946.1	mito_db	codetta	GAC	D	D	D
NC_000946.1	mito_db	codetta	GAA	E	E	E
NC_000946.1	mito_db	codetta	GAG	E	E	E
NC_000946.1	mito_db	codetta	GGT	G	G	G
NC_000946.1	mito_db	codetta	GGC	G	G	G
NC_000946.1	mito_db	codetta	GGA	G	G	G
NC_000946.1	mito_db	codetta	GGG	G	G	G
NC_026310.1	mito_db	codetta	TTT	F	F	F
NC_026310.1	mito_db	codetta	TTC	F	F	F
NC_026310.1	mito_db	codetta	TTA	L	L	L
NC_026310.1	mito_db	codetta	TTG	L	L	L
NC_026310.1	mito_db	codetta	TCT	S	S	S
NC_026310.1	mito_db	codetta	TCC	S	S	S
NC_026310.1	mito_db	codetta	TCA	S	S	S
NC_026310.1	mito_db	codetta	TCG	S	S	S
NC_026310.1	mito_db	codetta	TAT	Y	Y	Y
NC_026310.1	mito_db	codetta	TAC	Y	Y	Y
NC_026310.1	mito_db	codetta	TAA	*	*	?
NC_026310.1	mito_db	codetta	TAG	*	*	?
NC_026310.1	mito_db	codetta	TGT	C	C	C
NC_026310.1	mito_db	codetta	TGC	C	C	C
NC_026310.1	mito_db	codetta	TGA	*	W	W
NC_026310.1	mito_db	codetta	TGG	W	W	W
NC_026310.1	mito_db	codetta	CTT	L	L	?
NC_026310.1	mito_db	codetta	CTC	L	L	?
NC_026310.1	mito_db	codetta	CTA	L	L	L
NC_026310.1	mito_db	codetta	CTG	L	L	?
NC_026310.1	mito_db	codetta	CCT	P	P	P
NC_026310.1	mito_db	codetta	CCC	P	P	?
NC_026310.1	mito_db	codetta	CCA	P	P	P
NC_026310.1	mito_db	codetta	CCG	P	P	P
NC_026310.1	mito_db	codetta	CAT	H	H	H
NC_026310.1	mito_db	codetta	CAC	H	H	H
NC_026310.1	mito_db	codetta	CAA	Q	Q	Q
NC_026310.1	mito_db	codetta	CAG	Q	Q	Q
NC_026310.1	mito_db	codetta	CGT	R	R	R
NC_026310.1	mito_db	codetta	CGC	R	R	R
NC_026310.1	mito_db	codetta	CGA	R	R	R
NC_026310.1	mito_db	codetta	CGG	R	R	R
NC_026310.1	mito_db	codetta	ATT	I	I	I
NC_026310.1	mito_db	codetta	ATC	I	I	I
NC_026310.1	mito_db	codetta	ATA	I	I	?
NC_026310.1	mito_db	codetta	ATG	M	M	M
NC_026310.1	mito_db	codetta	ACT	T	T	T
NC_026310.1	mito_db	codetta	ACC	T	T	T
NC_026310.1	mito_db	codetta	ACA	T	T	T
NC_026310.1	mito_db	codetta	ACG	T	T	T
NC_026310.1	mito_db	codetta	AAT	N	N	N
NC_026310.1	mito_db	codetta	AAC	N	N	N
NC_026310.1	mito_db	codetta	AAA	K	K	K
NC_026310.1	mito_db	codetta	AAG	K	K	K
NC_026310.1	mito_db	codetta	AGT	S	S	S
NC_026310.1	mito_db	codetta	AGC	S	S	?
NC_026310.1	mito_db	codetta	AGA	R	R	R
NC_026310.1	mito_db	codetta	AGG	R	R	?
NC_026310.1	mito_db	codetta	GTT	V	V	V
NC_026310.1	mito_db	codetta	GTC	V	V	V
NC_026310.1	mito_db	codetta	GTA	V	V	V
NC_026310.1	mito_db	codetta	GTG	V	V	V
NC_026310.1	mito_db	codetta	GCT	A	A	A
NC_026310.1	mito_db	codetta	GCC	A	A	A
NC_026310.1	mito_db	codetta	GCA	A	A	A
NC_026310.1	mito_db	codetta	GCG	A	A	A
NC_026310.1	mito_db	codetta	GAT	D	D	D
NC_026310.1	mito_db	codetta	GAC	D	D	D
NC_026310.1	mito_db	codetta	GAA	E	E	E
NC_026310.1	mito_db	codetta	GAG	E	E	E
NC_026310.1	mito_db	codetta	GGT	G	G	G
NC_026310.1	mito_db	codetta	GGC	G	G	G
NC_026310.1	mito_db	codetta	GGA	G	G	G
NC_026310.1	mito_db	codetta	GGG	G	G	G
NC_012920.1	mito_db	codetta	TTT	F	F	F
NC_012920.1	mito_db	codetta	TTC	F	F	F
NC_012920.1	mito_db	codetta	TTA	L	L	L
NC_012920.1	mito_db	codetta	TTG	L	L	L
NC_012920.1	mito_db	codetta	TCT	S	S	S
NC_012920.1	mito_db	codetta	TCC	S	S	S
NC_012920.1	mito_db	codetta	TCA	S	S	S
NC_012920.1	mito_db	codetta	TCG	S	S	S
NC_012920.1	mito_db	codetta	TAT	Y	Y	Y
NC_012920.1	mito_db	codetta	TAC	Y	Y	Y
NC_012920.1	mito_db	codetta	TAA	*	*	?
NC_012920.1	mito_db	codetta	TAG	*	*	?
NC_012920.1	mito_db	codetta	TGT	C	C	C
NC_012920.1	mito_db	codetta	TGC	C	C	C
NC_012920.1	mito_db	codetta	TGA	*	W	W
NC_012920.1	mito_db	codetta	TGG	W	W	W
NC_012920.1	mito_db	codetta	CTT	L	L	L
NC_012920.1	mito_db	codetta	CTC	L	L	L
NC_012920.1	mito_db	codetta	CTA	L	L	L
NC_012920.1	mito_db	codetta	CTG	L	L	L
NC_012920.1	mito_db	codetta	CCT	P	P	P
NC_012920.1	mito_db	codetta	CCC	P	P	P
NC_012920.1	mito_db	codetta	CCA	P	P	P
NC_012920.1	mito_db	codetta	CCG	P	P	P
NC_012920.1	mito_db	codetta	CAT	H	H	H
NC_012920.1	mito_db	codetta	CAC	H	H	H
NC_012920.1	mito_db	codetta	CAA	Q	Q	Q
NC_012920.1	mito_db	codetta	CAG	Q	Q	Q
NC_012920.1	mito_db	codetta	CGT	R	R	R
NC_012920.1	mito_db	codetta	CGC	R	R	R
NC_012920.1	mito_db	codetta	CGA	R	R	R
NC_012920.1	mito_db	codetta	CGG	R	R	?
NC_012920.1	mito_db	codetta	ATT	I	I	I
NC_012920.1	mito_db	codetta	ATC	I	I	I
NC_012920.1	mito_db	codetta	ATA	I	M	M
NC_012920.1	mito_db	codetta	ATG	M	M	M
NC_012920.1	mito_db	codetta	ACT	T	T	T
NC_012920.1	mito_db	codetta	ACC	T	T	T
NC_012920.1	mito_db	codetta	ACA	T	T	T
NC_012920.1	mito_db	codetta	ACG	T	T	T
NC_012920.1	mito_db	codetta	AAT	N	N	N
NC_012920.1	mito_db	codetta	AAC	N	N	N
NC_012920.1	mito_db	codetta	AAA	K	K	K
NC_012920.1	mito_db	codetta	AAG	K	K	K
NC_012920.1	mito_db	codetta	AGT	S	S	S
NC_012920.1	mito_db	codetta	AGC	S	S	S
NC_012920.1	mito_db	codetta	AGA	R	*	?
NC_012920.1	mito_db	codetta	AGG	R	*	?
NC_012920.1	mito_db	codetta	GTT	V	V	V
NC_012920.1	mito_db	codetta	GTC	V	V	V
NC_012920.1	mito_db	codetta	GTA	V	V	V
NC_012920.1	mito_db	codetta	GTG	V	V	V
NC_012920.1	mito_db	codetta	GCT	A	A	A
NC_012920.1	mito_db	codetta	GCC	A	A	A
NC_012920.1	mito_db	codetta	GCA	A	A	A
NC_012920.1	mito_db	codetta	GCG	A	A	?
NC_012920.1	mito_db	codetta	GAT	D	D	D
NC_012920.1	mito_db	codetta	GAC	D	D	D
NC_012920.1	mito_db	codetta	GAA	E	E	E
NC_012920.1	mito_db	codetta	GAG	E	E	E
NC_012920.1	mito_db	codetta	GGT	G	G	G
NC_012920.1	mito_db	codetta	GGC	G	G	G
NC_012920.1	mito_db	codetta	GGA	G	G	G
NC_012920.1	mito_db	codetta	GGG	G	G	G
NC_040902.1	mito_db	codetta	TTT	F	F	F
NC_040902.1	mito_db	codetta	TTC	F	F	F
NC_040902.1	mito_db	codetta	TTA	L	L	L
NC_040902.1	mito_db	codetta	TTG	L	L	L
NC_040902.1	mito_db	codetta	TCT	S	S	S
NC_040902.1	mito_db	codetta	TCC	S	S	S
NC_040902.1	mito_db	codetta	TCA	S	S	S
NC_040902.1	mito_db	codetta	TCG	S	S	?
NC_040902.1	mito_db	codetta	TAT	Y	Y	Y
NC_040902.1	mito_db	codetta	TAC	Y	Y	Y
NC_040902.1	mito_db	codetta	TAA	*	*	?
NC_040902.1	mito_db	codetta	TAG	*	*	?
NC_040902.1	mito_db	codetta	TGT	C	C	C
NC_040902.1	mito_db	codetta	TGC	C	C	C
NC_040902.1	mito_db	codetta	TGA	*	W	W
NC_040902.1	mito_db	codetta	TGG	W	W	W
NC_040902.1	mito_db	codetta	CTT	L	L	L
NC_040902.1	mito_db	codetta	CTC	L	L	L
NC_040902.1	mito_db	codetta	CTA	L	L	L
NC_040902.1	mito_db	codetta	CTG	L	L	L
NC_040902.1	mito_db	codetta	CCT	P	P	P
NC_040902.1	mito_db	codetta	CCC	P	P	P
NC_040902.1	mito_db	codetta	CCA	P	P	P
NC_040902.1	mito_db	codetta	CCG	P	P	?
NC_040902.1	mito_db	codetta	CAT	H	H	H
NC_040902.1	mito_db	codetta	CAC	H	H	H
NC_040902.1	mito_db	codetta	CAA	Q	Q	Q
NC_040902.1	mito_db	codetta	CAG	Q	Q	Q
NC_040902.1	mito_db	codetta	CGT	R	R	?
NC_040902.1	mito_db	codetta	CGC	R	R	R
NC_040902.1	mito_db	codetta	CGA	R	R	R
NC_040902.1	mito_db	codetta	CGG	R	R	R
NC_040902.1	mito_db	codetta	ATT	I	I	I
NC_040902.1	mito_db	codetta	ATC	I	I	I
NC_040902.1	mito_db	codetta	ATA	I	M	M
NC_040902.1	mito_db	codetta	ATG	M	M	M
NC_040902.1	mito_db	codetta	ACT	T	T	T
NC_040902.1	mito_db	codetta	ACC	T	T	T
NC_040902.1	mito_db	codetta	ACA	T	T	T
NC_040902.1	mito_db	codetta	ACG	T	T	?
NC_040902.1	mito_db	codetta	AAT	N	N	N
NC_040902.1	mito_db	codetta	AAC	N	N	N
NC_040902.1	mito_db	codetta	AAA	K	K	K
NC_040902.1	mito_db	codetta	AAG	K	K	K
NC_040902.1	mito_db	codetta	AGT	S	S	?
NC_040902.1	mito_db	codetta	AGC	S	S	S
NC_040902.1	mito_db	codetta	AGA	R	*	?
NC_040902.1	mito_db	codetta	AGG	R	*	?
NC_040902.1	mito_db	codetta	GTT	V	V	V
NC_040902.1	mito_db	codetta	GTC	V	V	V
NC_040902.1	mito_db	codetta	GTA	V	V	V
NC_040902.1	mito_db	codetta	GTG	V	V	V
NC_040902.1	mito_db	codetta	GCT	A	A	A
NC_040902.1	mito_db	codetta	GCC	A	A	A
NC_040902.1	mito_db	codetta	GCA	A	A	A
NC_040902.1	mito_db	codetta	GCG	A	A	?
NC_040902.1	mito_db	codetta	GAT	D	D	D
NC_040902.1	mito_db	codetta	GAC	D	D	D
NC_040902.1	mito_db	codetta	GAA	E	E	E
NC_040902.1	mito_db	codetta	GAG	E	E	E
NC_040902.1	mito_db	codetta	GGT	G	G	G
NC_040902.1	mito_db	codetta	GGC	G	G	G
NC_040902.1	mito_db	codetta	GGA	G	G	G
NC_040902.1	mito_db	codetta	GGG	G	G	G
NC_001573.1	mito_db	codetta	TTT	F	F	F
NC_001573.1	mito_db	codetta	TTC	F	F	F
NC_001573.1	mito_db	codetta	TTA	L	L	L
NC_001573.1	mito_db	codetta	TTG	L	L	L
NC_001573.1	mito_db	codetta	TCT	S	S	S
NC_001573.1	mito_db	codetta	TCC	S	S	S
NC_001573.1	mito_db	codetta	TCA	S	S	S
NC_001573.1	mito_db	codetta	TCG	S	S	?
NC_001573.1	mito_db	codetta	TAT	Y	Y	Y
NC_001573.1	mito_db	codetta	TAC	Y	Y	Y
NC_001573.1	mito_db	codetta	TAA	*	*	?
NC_001573.1	mito_db	codetta	TAG	*	*	?
NC_001573.1	mito_db	codetta	TGT	C	C	C
NC_001573.1	mito_db	codetta	TGC	C	C	C
NC_001573.1	mito_db	codetta	TGA	*	W	W
NC_001573.1	mito_db	codetta	TGG	W	W	W
NC_001573.1	mito_db	codetta	CTT	L	L	L
NC_001573.1	mito_db	codetta	CTC	L	L	L
NC_001573.1	mito_db	codetta	CTA	L	L	L
NC_001573.1	mito_db	codetta	CTG	L	L	?
NC_001573.1	mito_db	codetta	CCT	P	P	P
NC_001573.1	mito_db	codetta	CCC	P	P	P
NC_001573.1	mito_db	codetta	CCA	P	P	P
NC_001573.1	mito_db	codetta	CCG	P	P	P
NC_001573.1	mito_db	codetta	CAT	H	H	H
NC_001573.1	mito_db	codetta	CAC	H	H	H
NC_001573.1	mito_db	codetta	CAA	Q	Q	Q
NC_001573.1	mito_db	codetta	CAG	Q	Q	Q
NC_001573.1	mito_db	codetta	CGT	R	R	R
NC_001573.1	mito_db	codetta	CGC	R	R	R
NC_001573.1	mito_db	codetta	CGA	R	R	R
NC_001573.1	mito_db	codetta	CGG	R	R	?
NC_001573.1	mito_db	codetta	ATT	I	I	I
NC_001573.1	mito_db	codetta	ATC	I	I	I
NC_001573.1	mito_db	codetta	ATA	I	M	M
NC_001573.1	mito_db	codetta	ATG	M	M	M
NC_001573.1	mito_db	codetta	ACT	T	T	T
NC_001573.1	mito_db	codetta	ACC	T	T	T
NC_001573.1	mito_db	codetta	ACA	T	T	T
NC_001573.1	mito_db	codetta	ACG	T	T	T
NC_001573.1	mito_db	codetta	AAT	N	N	N
NC_001573.1	mito_db	codetta	AAC	N	N	N
NC_001573.1	mito_db	codetta	AAA	K	K	K
NC_001573.1	mito_db	codetta	AAG	K	K	?
NC_001573.1	mito_db	codetta	AGT	S	S	?
NC_001573.1	mito_db	codetta	AGC	S	S	S
NC_001573.1	mito_db	codetta	AGA	R	*	?
NC_001573.1	mito_db	codetta	AGG	R	*	?
NC_001573.1	mito_db	codetta	GTT	V	V	V
NC_001573.1	mito_db	codetta	GTC	V	V	V
NC_001573.1	mito_db	codetta	GTA	V	V	V
NC_001573.1	mito_db	codetta	GTG	V	V	V
NC_001573.1	mito_db	codetta	GCT	A	A	A
NC_001573.1	mito_db	codetta	GCC	A	A	A
NC_001573.1	mito_db	codetta	GCA	A	A	A
NC_001573.1	mito_db	codetta	GCG	A	A	?
NC_001573.1	mito_db	codetta	GAT	D	D	D
NC_001573.1	mito_db	codetta	GAC	D	D	D
NC_001573.1	mito_db	codetta	GAA	E	E	E
NC_001573.1	mito_db	codetta	GAG	E	E	E
NC_001573.1	mito_db	codetta	GGT	G	G	G
NC_001573.1	mito_db	codetta	GGC	G	G	G
NC_001573.1	mito_db	codetta	GGA	G	G	G
NC_001573.1	mito_db	codetta	GGG	G	G	G
NC_002639.1	mito_db	codetta	TTT	F	F	F
NC_002639.1	mito_db	codetta	TTC	F	F	F
NC_002639.1	mito_db	codetta	TTA	L	L	L
NC_002639.1	mito_db	codetta	TTG	L	L	L
NC_002639.1	mito_db	codetta	TCT	S	S	S
NC_002639.1	mito_db	codetta	TCC	S	S	S
NC_002639.1	mito_db	codetta	TCA	S	S	S
NC_002639.1	mito_db	codetta	TCG	S	S	S
NC_002639.1	mito_db	codetta	TAT	Y	Y	Y
NC_002639.1	mito_db	codetta	TAC	Y	Y	Y
NC_002639.1	mito_db	codetta	TAA	*	*	?
NC_002639.1	mito_db	codetta	TAG	*	*	?
NC_002639.1	mito_db	codetta	TGT	C	C	C
NC_002639.1	mito_db	codetta	TGC	C	C	C
NC_002639.1	mito_db	codetta	TGA	*	W	W
NC_002639.1	mito_db	codetta	TGG	W	W	W
NC_002639.1	mito_db	codetta	CTT	L	L	L
NC_002639.1	mito_db	codetta	CTC	L	L	L
NC_002639.1	mito_db	codetta	CTA	L	L	L
NC_002639.1	mito_db	codetta	CTG	L	L	L
NC_002639.1	mito_db	codetta	CCT	P	P	P
NC_002639.1	mito_db	codetta	CCC	P	P	P
NC_002639.1	mito_db	codetta	CCA	P	P	P
NC_002639.1	mito_db	codetta	CCG	P	P	P
NC_002639.1	mito_db	codetta	CAT	H	H	H
NC_002639.1	mito_db	codetta	CAC	H	H	H
NC_002639.1	mito_db	codetta	CAA	Q	Q	Q
NC_002639.1	mito_db	codetta	CAG	Q	Q	Q
NC_002639.1	mito_db	codetta	CGT	R	R	R
NC_002639.1	mito_db	codetta	CGC	R	R	R
NC_002639.1	mito_db	codetta	CGA	R	R	R
NC_002639.1	mito_db	codetta	CGG	R	R	?
NC_002639.1	mito_db	codetta	ATT	I	I	I
NC_002639.1	mito_db	codetta	ATC	I	I	I
NC_002639.1	mito_db	codetta	ATA	I	M	M
NC_002639.1	mito_db	codetta	ATG	M	M	M
NC_002639.1	mito_db	codetta	ACT	T	T	T
NC_002639.1	mito_db	codetta	ACC	T	T	T
NC_002639.1	mito_db	codetta	ACA	T	T	T
NC_002639.1	mito_db	codetta	ACG	T	T	T
NC_002639.1	mito_db	codetta	AAT	N	N	N
NC_002639.1	mito_db	codetta	AAC	N	N	N
NC_002639.1	mito_db	codetta	AAA	K	K	K
NC_002639.1	mito_db	codetta	AAG	K	K	K
NC_002639.1	mito_db	codetta	AGT	S	S	S
NC_002639.1	mito_db	codetta	AGC	S	S	S
NC_002639.1	mito_db	codetta	AGA	R	*	?
NC_002639.1	mito_db	codetta	AGG	R	*	?
NC_002639.1	mito_db	codetta	GTT	V	V	V
NC_002639.1	mito_db	codetta	GTC	V	V	V
NC_002639.1	mito_db	codetta	GTA	V	V	V
NC_002639.1	mito_db	codetta	GTG	V	V	V
NC_002639.1	mito_db	codetta	GCT	A	A	A
NC_002639.1	mito_db	codetta	GCC	A	A	A
NC_002639.1	mito_db	codetta	GCA	A	A	A
NC_002639.1	mito_db	codetta	GCG	A	A	A
NC_002639.1	mito_db	codetta	GAT	D	D	D
NC_002639.1	mito_db	codetta	GAC	D	D	D
NC_002639.1	mito_db	codetta	GAA	E	E	E
NC_002639.1	mito_db	codetta	GAG	E	E	E
NC_002639.1	mito_db	codetta	GGT	G	G	G
NC_002639.1	mito_db	codetta	GGC	G	G	G
NC_002639.1	mito_db	codetta	GGA	G	G	G
NC_002639.1	mito_db	codetta	GGG	G	G	G
NC_000834.1	mito_db	codetta	TTT	F	F	F
NC_000834.1	mito_db	codetta	TTC	F	F	F
NC_000834.1	mito_db	codetta	TTA	L	L	L
NC_000834.1	mito_db	codetta	TTG	L	L	L
NC_000834.1	mito_db	codetta	TCT	S	S	S
NC_000834.1	mito_db	codetta	TCC	S	S	S
NC_000834.1	mito_db	codetta	TCA	S	S	S
NC_000834.1	mito_db	codetta	TCG	S	S	S
NC_000834.1	mito_db	codetta	TAT	Y	Y	Y
NC_000834.1	mito_db	codetta	TAC	Y	Y	Y
NC_000834.1	mito_db	codetta	TAA	*	*	?
NC_000834.1	mito_db	codetta	TAG	*	*	?
NC_000834.1	mito_db	codetta	TGT	C	C	C
NC_000834.1	mito_db	codetta	TGC	C	C	C
NC_000834.1	mito_db	codetta	TGA	*	W	W
NC_000834.1	mito_db	codetta	TGG	W	W	W
NC_000834.1	mito_db	codetta	CTT	L	L	L
NC_000834.1	mito_db	codetta	CTC	L	L	?
NC_000834.1	mito_db	codetta	CTA	L	L	L
NC_000834.1	mito_db	codetta	CTG	L	L	L
NC_000834.1	mito_db	codetta	CCT	P	P	P
NC_000834.1	mito_db	codetta	CCC	P	P	P
NC_000834.1	mito_db	codetta	CCA	P	P	P
NC_000834.1	mito_db	codetta	CCG	P	P	P
NC_000834.1	mito_db	codetta	CAT	H	H	H
NC_000834.1	mito_db	codetta	CAC	H	H	H
NC_000834.1	mito_db	codetta	CAA	Q	Q	Q
NC_000834.1	mito_db	codetta	CAG	Q	Q	Q
NC_000834.1	mito_db	codetta	CGT	R	R	R
NC_000834.1	mito_db	codetta	CGC	R	R	R
NC_000834.1	mito_db	codetta	CGA	R	R	R
NC_000834.1	mito_db	codetta	CGG	R	R	R
NC_000834.1	mito_db	codetta	ATT	I	I	I
NC_000834.1	mito_db	codetta	ATC	I	I	I
NC_000834.1	mito_db	codetta	ATA	I	M	M
NC_000834.1	mito_db	codetta	ATG	M	M	M
NC_000834.1	mito_db	codetta	ACT	T	T	T
NC_000834.1	mito_db	codetta	ACC	T	T	T
NC_000834.1	mito_db	codetta	ACA	T	T	T
NC_000834.1	mito_db	codetta	ACG	T	T	T
NC_000834.1	mito_db	codetta	AAT	N	N	N
NC_000834.1	mito_db	codetta	AAC	N	N	N
NC_000834.1	mito_db	codetta	AAA	K	K	K
NC_000834.1	mito_db	codetta	AAG	K	K	K
NC_000834.1	mito_db	codetta	AGT	S	S	S
NC_000834.1	mito_db	codetta	AGC	S	S	S
NC_000834.1	mito_db	codetta	AGA	R	S	?
NC_000834.1	mito_db	codetta	AGG	R	S	?
NC_000834.1	mito_db	codetta	GTT	V	V	V
NC_000834.1	mito_db	codetta	GTC	V	V	V
NC_000834.1	mito_db	codetta	GTA	V	V	V
NC_000834.1	mito_db	codetta	GTG	V	V	V
NC_000834.1	mito_db	codetta	GCT	A	A	A
NC_000834.1	mito_db	codetta	GCC	A	A	A
NC_000834.1	mito_db	codetta	GCA	A	A	A
NC_000834.1	mito_db	codetta	GCG	A	A	A
NC_000834.1	mito_db	codetta	GAT	D	D	D
NC_000834.1	mito_db	codetta	GAC	D	D	D
NC_000834.1	mito_db	codetta	GAA	E	E	E
NC_000834.1	mito_db	codetta	GAG	E	E	E
NC_000834.1	mito_db	codetta	GGT	G	G	G
NC_000834.1	mito_db	codetta	GGC	G	G	G
NC_000834.1	mito_db	codetta	GGA	G	G	G
NC_000834.1	mito_db	codetta	GGG	G	G	G
NC_006465.1	mito_db	codetta	TTT	F	F	F
NC_006465.1	mito_db	codetta	TTC	F	F	F
NC_006465.1	mito_db	codetta	TTA	L	L	L
NC_006465.1	mito_db	codetta	TTG	L	L	L
NC_006465.1	mito_db	codetta	TCT	S	S	S
NC_006465.1	mito_db	codetta	TCC	S	S	S
NC_006465.1	mito_db	codetta	TCA	S	S	S
NC_006465.1	mito_db	codetta	TCG	S	S	S
NC_006465.1	mito_db	codetta	TAT	Y	Y	Y
NC_006465.1	mito_db	codetta	TAC	Y	Y	Y
NC_006465.1	mito_db	codetta	TAA	*	*	?
NC_006465.1	mito_db	codetta	TAG	*	*	?
NC_006465.1	mito_db	codetta	TGT	C	C	C
NC_006465.1	mito_db	codetta	TGC	C	C	C
NC_006465.1	mito_db	codetta	TGA	*	W	W
NC_006465.1	mito_db	codetta	TGG	W	W	W
NC_006465.1	mito_db	codetta	CTT	L	L	L
NC_006465.1	mito_db	codetta	CTC	L	L	L
NC_006465.1	mito_db	codetta	CTA	L	L	L
NC_006465.1	mito_db	codetta	CTG	L	L	L
NC_006465.1	mito_db	codetta	CCT	P	P	P
NC_006465.1	mito_db	codetta	CCC	P	P	P
NC_006465.1	mito_db	codetta	CCA	P	P	P
NC_006465.1	mito_db	codetta	CCG	P	P	P
NC_006465.1	mito_db	codetta	CAT	H	H	H
NC_006465.1	mito_db	codetta	CAC	H	H	H
NC_006465.1	mito_db	codetta	CAA	Q	Q	Q
NC_006465.1	mito_db	codetta	CAG	Q	Q	Q
NC_006465.1	mito_db	codetta	CGT	R	R	R
NC_006465.1	mito_db	codetta	CGC	R	R	R
NC_006465.1	mito_db	codetta	CGA	R	R	R
NC_006465.1	mito_db	codetta	CGG	R	R	R
NC_006465.1	mito_db	codetta	ATT	I	I	I
NC_006465.1	mito_db	codetta	ATC	I	I	I
NC_006465.1	mito_db	codetta	ATA	I	M	M
NC_006465.1	mito_db	codetta	ATG	M	M	M
NC_006465.1	mito_db	codetta	ACT	T	T	T
NC_006465.1	mito_db	codetta	ACC	T	T	T
NC_006465.1	mito_db	codetta	ACA	T	T	T
NC_006465.1	mito_db	codetta	ACG	T	T	T
NC_006465.1	mito_db	codetta	AAT	N	N	N
NC_006465.1	mito_db	codetta	AAC	N	N	N
NC_006465.1	mito_db	codetta	AAA	K	K	K
NC_006465.1	mito_db	codetta	AAG	K	K	K
NC_006465.1	mito_db	codetta	AGT	S	S	S
NC_006465.1	mito_db	codetta	AGC	S	S	S
NC_006465.1	mito_db	codetta	AGA	R	S	S
NC_006465.1	mito_db	codetta	AGG	R	S	?
NC_006465.1	mito_db	codetta	GTT	V	V	V
NC_006465.1	mito_db	codetta	GTC	V	V	V
NC_006465.1	mito_db	codetta	GTA	V	V	V
NC_006465.1	mito_db	codetta	GTG	V	V	V
NC_006465.1	mito_db	codetta	GCT	A	A	A
NC_006465.1	mito_db	codetta	GCC	A	A	A
NC_006465.1	mito_db	codetta	GCA	A	A	A
NC_006465.1	mito_db	codetta	GCG	A	A	A
NC_006465.1	mito_db	codetta	GAT	D	D	D
NC_006465.1	mito_db	codetta	GAC	D	D	D
NC_006465.1	mito_db	codetta	GAA	E	E	E
NC_006465.1	mito_db	codetta	GAG	E	E	E
NC_006465.1	mito_db	codetta	GGT	G	G	G
NC_006465.1	mito_db	codetta	GGC	G	G	G
NC_006465.1	mito_db	codetta	GGA	G	G	G
NC_006465.1	mito_db	codetta	GGG	G	G	G
NC_027264.1	mito_db	codetta	TTT	F	F	F
NC_027264.1	mito_db	codetta	TTC	F	F	F
NC_027264.1	mito_db	codetta	TTA	L	L	L
NC_027264.1	mito_db	codetta	TTG	L	L	?
NC_027264.1	mito_db	codetta	TCT	S	S	S
NC_027264.1	mito_db	codetta	TCC	S	S	?
NC_027264.1	mito_db	codetta	TCA	S	S	S
NC_027264.1	mito_db	codetta	TCG	S	S	?
NC_027264.1	mito_db	codetta	TAT	Y	Y	Y
NC_027264.1	mito_db	codetta	TAC	Y	Y	Y
NC_027264.1	mito_db	codetta	TAA	*	*	?
NC_027264.1	mito_db	codetta	TAG	*	*	?
NC_027264.1	mito_db	codetta	TGT	C	C	C
NC_027264.1	mito_db	codetta	TGC	C	C	?
NC_027264.1	mito_db	codetta	TGA	*	W	W
NC_027264.1	mito_db	codetta	TGG	W	W	?
NC_027264.1	mito_db	codetta	CTT	L	T	?
NC_027264.1	mito_db	codetta	CTC	L	T	?
NC_027264.1	mito_db	codetta	CTA	L	T	T
NC_027264.1	mito_db	codetta	CTG	L	T	?
NC_027264.1	mito_db	codetta	CCT	P	P	P
NC_027264.1	mito_db	codetta	CCC	P	P	?
NC_027264.1	mito_db	codetta	CCA	P	P	P
NC_027264.1	mito_db	codetta	CCG	P	P	?
NC_027264.1	mito_db	codetta	CAT	H	H	H
NC_027264.1	mito_db	codetta	CAC	H	H	?
NC_027264.1	mito_db	codetta	CAA	Q	Q	Q
NC_027264.1	mito_db	codetta	CAG	Q	Q	Q
NC_027264.1	mito_db	codetta	CGT	R	R	?
NC_027264.1	mito_db	codetta	CGC	R	R	?
NC_027264.1	mito_db	codetta	CGA	R	R	?
NC_027264.1	mito_db	codetta	CGG	R	R	?
NC_027264.1	mito_db	codetta	ATT	I	I	I
NC_027264.1	mito_db	codetta	ATC	I	I	I
NC_027264.1	mito_db	codetta	ATA	I	M	M
NC_027264.1	mito_db	codetta	ATG	M	M	M
NC_027264.1	mito_db	codetta	ACT	T	T	T
NC_027264.1	mito_db	codetta	ACC	T	T	?
NC_027264.1	mito_db	codetta	ACA	T	T	T
NC_027264.1	mito_db	codetta	ACG	T	T	?
NC_027264.1	mito_db	codetta	AAT	N	N	N
NC_027264.1	mito_db	codetta	AAC	N	N	N
NC_027264.1	mito_db	codetta	AAA	K	K	K
NC_027264.1	mito_db	codetta	AAG	K	K	?
NC_027264.1	mito_db	codetta	AGT	S	S	S
NC_027264.1	mito_db	codetta	AGC	S	S	?
NC_027264.1	mito_db	codetta	AGA	R	R	R
NC_027264.1	mito_db	codetta	AGG	R	R	?
NC_027264.1	mito_db	codetta	GTT	V	V	V
NC_027264.1	mito_db	codetta	GTC	V	V	?
NC_027264.1	mito_db	codetta	GTA	V	V	V
NC_027264.1	mito_db	codetta	GTG	V	V	?
NC_027264.1	mito_db	codetta	GCT	A	A	A
NC_027264.1	mito_db	codetta	GCC	A	A	A
NC_027264.1	mito_db	codetta	GCA	A	A	A
NC_027264.1	mito_db	codetta	GCG	A	A	?
NC_027264.1	mito_db	codetta	GAT	D	D	D
NC_027264.1	mito_db	codetta	GAC	D	D	?
NC_027264.1	mito_db	codetta	GAA	E	E	E
NC_027264.1	mito_db	codetta	GAG	E	E	?
NC_027264.1	mito_db	codetta	GGT	G	G	G
NC_027264.1	mito_db	codetta	GGC	G	G	?
NC_027264.1	mito_db	codetta	GGA	G	G	G
NC_027264.1	mito_db	codetta	GGG	G	G	?
NC_004691.1	mito_db	codetta	TTT	F	F	F
NC_004691.1	mito_db	codetta	TTC	F	F	F
NC_004691.1	mito_db	codetta	TTA	L	L	L
NC_004691.1	mito_db	codetta	TTG	L	L	?
NC_004691.1	mito_db	codetta	TCT	S	S	S
NC_004691.1	mito_db	codetta	TCC	S	S	?
NC_004691.1	mito_db	codetta	TCA	S	S	S
NC_004691.1	mito_db	codetta	TCG	S	S	?
NC_004691.1	mito_db	codetta	TAT	Y	Y	Y
NC_004691.1	mito_db	codetta	TAC	Y	Y	Y
NC_004691.1	mito_db	codetta	TAA	*	*	?
NC_004691.1	mito_db	codetta	TAG	*	*	?
NC_004691.1	mito_db	codetta	TGT	C	C	C
NC_004691.1	mito_db	codetta	TGC	C	C	?
NC_004691.1	mito_db	codetta	TGA	*	W	W
NC_004691.1	mito_db	codetta	TGG	W	W	?
NC_004691.1	mito_db	codetta	CTT	L	T	?
NC_004691.1	mito_db	codetta	CTC	L	T	?
NC_004691.1	mito_db	codetta	CTA	L	T	?
NC_004691.1	mito_db	codetta	CTG	L	T	?
NC_004691.1	mito_db	codetta	CCT	P	P	P
NC_004691.1	mito_db	codetta	CCC	P	P	?
NC_004691.1	mito_db	codetta	CCA	P	P	P
NC_004691.1	mito_db	codetta	CCG	P	P	?
NC_004691.1	mito_db	codetta	CAT	H	H	H
NC_004691.1	mito_db	codetta	CAC	H	H	?
NC_004691.1	mito_db	codetta	CAA	Q	Q	Q
NC_004691.1	mito_db	codetta	CAG	Q	Q	?
NC_004691.1	mito_db	codetta	CGT	R	R	?
NC_004691.1	mito_db	codetta	CGC	R	R	?
NC_004691.1	mito_db	codetta	CGA	R	R	?
NC_004691.1	mito_db	codetta	CGG	R	R	?
NC_004691.1	mito_db	codetta	ATT	I	I	I
NC_004691.1	mito_db	codetta	ATC	I	I	I
NC_004691.1	mito_db	codetta	ATA	I	M	M
NC_004691.1	mito_db	codetta	ATG	M	M	M
NC_004691.1	mito_db	codetta	ACT	T	T	T
NC_004691.1	mito_db	codetta	ACC	T	T	?
NC_004691.1	mito_db	codetta	ACA	T	T	T
NC_004691.1	mito_db	codetta	ACG	T	T	?
NC_004691.1	mito_db	codetta	AAT	N	N	N
NC_004691.1	mito_db	codetta	AAC	N	N	N
NC_004691.1	mito_db	codetta	AAA	K	K	K
NC_004691.1	mito_db	codetta	AAG	K	K	?
NC_004691.1	mito_db	codetta	AGT	S	S	S
NC_004691.1	mito_db	codetta	AGC	S	S	?
NC_004691.1	mito_db	codetta	AGA	R	R	R
NC_004691.1	mito_db	codetta	AGG	R	R	?
NC_004691.1	mito_db	codetta	GTT	V	V	V
NC_004691.1	mito_db	codetta	GTC	V	V	?
NC_004691.1	mito_db	codetta	GTA	V	V	V
NC_004691.1	mito_db	codetta	GTG	V	V	?
NC_004691.1	mito_db	codetta	GCT	A	A	A
NC_004691.1	mito_db	codetta	GCC	A	A	?
NC_004691.1	mito_db	codetta	GCA	A	A	A
NC_004691.1	mito_db	codetta	GCG	A	A	?
NC_004691.1	mito_db	codetta	GAT	D	D	D
NC_004691.1	mito_db	codetta	GAC	D	D	?
NC_004691.1	mito_db	codetta	GAA	E	E	E
NC_004691.1	mito_db	codetta	GAG	E	E	?
NC_004691.1	mito_db	codetta	GGT	G	G	G
NC_004691.1	mito_db	codetta	GGC	G	G	?
NC_004691.1	mito_db	codetta	GGA	G	G	G
NC_004691.1	mito_db	codetta	GGG	G	G	?
NC_003920.1	mito_db	codetta	TTT	F	F	F
NC_003920.1	mito_db	codetta	TTC	F	F	F
NC_003920.1	mito_db	codetta	TTA	L	L	L
NC_003920.1	mito_db	codetta	TTG	L	L	?
NC_003920.1	mito_db	codetta	TCT	S	S	S
NC_003920.1	mito_db	codetta	TCC	S	S	?
NC_003920.1	mito_db	codetta	TCA	S	S	S
NC_003920.1	mito_db	codetta	TCG	S	S	?
NC_003920.1	mito_db	codetta	TAT	Y	Y	Y
NC_003920.1	mito_db	codetta	TAC	Y	Y	Y
NC_003920.1	mito_db	codetta	TAA	*	*	?
NC_003920.1	mito_db	codetta	TAG	*	*	?
NC_003920.1	mito_db	codetta	TGT	C	C	C
NC_003920.1	mito_db	codetta	TGC	C	C	?
NC_003920.1	mito_db	codetta	TGA	*	W	W
NC_003920.1	mito_db	codetta	TGG	W	W	?
NC_003920.1	mito_db	codetta	CTT	L	T	?
NC_003920.1	mito_db	codetta	CTC	L	T	?
NC_003920.1	mito_db	codetta	CTA	L	T	T
NC_003920.1	mito_db	codetta	CTG	L	T	?
NC_003920.1	mito_db	codetta	CCT	P	P	P
NC_003920.1	mito_db	codetta	CCC	P	P	?
NC_003920.1	mito_db	codetta	CCA	P	P	P
NC_003920.1	mito_db	codetta	CCG	P	P	?
NC_003920.1	mito_db	codetta	CAT	H	H	H
NC_003920.1	mito_db	codetta	CAC	H	H	H
NC_003920.1	mito_db	codetta	CAA	Q	Q	Q
NC_003920.1	mito_db	codetta	CAG	Q	Q	?
NC_003920.1	mito_db	codetta	CGT	R	R	?
NC_003920.1	mito_db	codetta	CGC	R	R	?
NC_003920.1	mito_db	codetta	CGA	R	R	?
NC_003920.1	mito_db	codetta	CGG	R	R	?
NC_003920.1	mito_db	codetta	ATT	I	I	I
NC_003920.1	mito_db	codetta	ATC	I	I	I
NC_003920.1	mito_db	codetta	ATA	I	M	M
NC_003920.1	mito_db	codetta	ATG	M	M	M
NC_003920.1	mito_db	codetta	ACT	T	T	T
NC_003920.1	mito_db	codetta	ACC	T	T	?
NC_003920.1	mito_db	codetta	ACA	T	T	T
NC_003920.1	mito_db	codetta	ACG	T	T	?
NC_003920.1	mito_db	codetta	AAT	N	N	N
NC_003920.1	mito_db	codetta	AAC	N	N	N
NC_003920.1	mito_db	codetta	AAA	K	K	K
NC_003920.1	mito_db	codetta	AAG	K	K	?
NC_003920.1	mito_db	codetta	AGT	S	S	S
NC_003920.1	mito_db	codetta	AGC	S	S	?
NC_003920.1	mito_db	codetta	AGA	R	R	R
NC_003920.1	mito_db	codetta	AGG	R	R	?
NC_003920.1	mito_db	codetta	GTT	V	V	V
NC_003920.1	mito_db	codetta	GTC	V	V	?
NC_003920.1	mito_db	codetta	GTA	V	V	V
NC_003920.1	mito_db	codetta	GTG	V	V	?
NC_003920.1	mito_db	codetta	GCT	A	A	A
NC_003920.1	mito_db	codetta	GCC	A	A	A
NC_003920.1	mito_db	codetta	GCA	A	A	A
NC_003920.1	mito_db	codetta	GCG	A	A	?
NC_003920.1	mito_db	codetta	GAT	D	D	D
NC_003920.1	mito_db	codetta	GAC	D	D	?
NC_003920.1	mito_db	codetta	GAA	E	E	E
NC_003920.1	mito_db	codetta	GAG	E	E	?
NC_003920.1	mito_db	codetta	GGT	G	G	G
NC_003920.1	mito_db	codetta	GGC	G	G	?
NC_003920.1	mito_db	codetta	GGA	G	G	G
NC_003920.1	mito_db	codetta	GGG	G	G	?
NC_012619.1	mito_db	codetta	TTT	F	F	F
NC_012619.1	mito_db	codetta	TTC	F	F	F
NC_012619.1	mito_db	codetta	TTA	L	L	L
NC_012619.1	mito_db	codetta	TTG	L	L	?
NC_012619.1	mito_db	codetta	TCT	S	S	S
NC_012619.1	mito_db	codetta	TCC	S	S	?
NC_012619.1	mito_db	codetta	TCA	S	S	S
NC_012619.1	mito_db	codetta	TCG	S	S	?
NC_012619.1	mito_db	codetta	TAT	Y	Y	Y
NC_012619.1	mito_db	codetta	TAC	Y	Y	?
NC_012619.1	mito_db	codetta	TAA	*	*	?
NC_012619.1	mito_db	codetta	TAG	*	*	?
NC_012619.1	mito_db	codetta	TGT	C	C	C
NC_012619.1	mito_db	codetta	TGC	C	C	?
NC_012619.1	mito_db	codetta	TGA	*	W	W
NC_012619.1	mito_db	codetta	TGG	W	W	?
NC_012619.1	mito_db	codetta	CTT	L	T	?
NC_012619.1	mito_db	codetta	CTC	L	T	?
NC_012619.1	mito_db	codetta	CTA	L	T	?
NC_012619.1	mito_db	codetta	CTG	L	T	?
NC_012619.1	mito_db	codetta	CCT	P	P	P
NC_012619.1	mito_db	codetta	CCC	P	P	?
NC_012619.1	mito_db	codetta	CCA	P	P	P
NC_012619.1	mito_db	codetta	CCG	P	P	?
NC_012619.1	mito_db	codetta	CAT	H	H	H
NC_012619.1	mito_db	codetta	CAC	H	H	?
NC_012619.1	mito_db	codetta	CAA	Q	Q	Q
NC_012619.1	mito_db	codetta	CAG	Q	Q	?
NC_012619.1	mito_db	codetta	CGT	R	R	?
NC_012619.1	mito_db	codetta	CGC	R	R	?
NC_012619.1	mito_db	codetta	CGA	R	R	?
NC_012619.1	mito_db	codetta	CGG	R	R	?
NC_012619.1	mito_db	codetta	ATT	I	I	I
NC_012619.1	mito_db	codetta	ATC	I	I	I
NC_012619.1	mito_db	codetta	ATA	I	M	M
NC_012619.1	mito_db	codetta	ATG	M	M	M
NC_012619.1	mito_db	codetta	ACT	T	T	T
NC_012619.1	mito_db	codetta	ACC	T	T	?
NC_012619.1	mito_db	codetta	ACA	T	T	T
NC_012619.1	mito_db	codetta	ACG	T	T	?
NC_012619.1	mito_db	codetta	AAT	N	N	N
NC_012619.1	mito_db	codetta	AAC	N	N	N
NC_012619.1	mito_db	codetta	AAA	K	K	K
NC_012619.1	mito_db	codetta	AAG	K	K	?
NC_012619.1	mito_db	codetta	AGT	S	S	S
NC_012619.1	mito_db	codetta	AGC	S	S	?
NC_012619.1	mito_db	codetta	AGA	R	R	R
NC_012619.1	mito_db	codetta	AGG	R	R	?
NC_012619.1	mito_db	codetta	GTT	V	V	V
NC_012619.1	mito_db	codetta	GTC	V	V	?
NC_012619.1	mito_db	codetta	GTA	V	V	V
NC_012619.1	mito_db	codetta	GTG	V	V	?
NC_012619.1	mito_db	codetta	GCT	A	A	A
NC_012619.1	mito_db	codetta	GCC	A	A	?
NC_012619.1	mito_db	codetta	GCA	A	A	A
NC_012619.1	mito_db	codetta	GCG	A	A	?
NC_012619.1	mito_db	codetta	GAT	D	D	D
NC_012619.1	mito_db	codetta	GAC	D	D	?
NC_012619.1	mito_db	codetta	GAA	E	E	E
NC_012619.1	mito_db	codetta	GAG	E	E	?
NC_012619.1	mito_db	codetta	GGT	G	G	G
NC_012619.1	mito_db	codetta	GGC	G	G	?
NC_012619.1	mito_db	codetta	GGA	G	G	G
NC_012619.1	mito_db	codetta	GGG	G	G	?
NC_007780.1	mito_db	codetta	TTT	F	F	F
NC_007780.1	mito_db	codetta	TTC	F	F	F
NC_007780.1	mito_db	codetta	TTA	L	L	L
NC_007780.1	mito_db	codetta	TTG	L	L	?
NC_007780.1	mito_db	codetta	TCT	S	S	S
NC_007780.1	mito_db	codetta	TCC	S	S	?
NC_007780.1	mito_db	codetta	TCA	S	S	S
NC_007780.1	mito_db	codetta	TCG	S	S	?
NC_007780.1	mito_db	codetta	TAT	Y	Y	Y
NC_007780.1	mito_db	codetta	TAC	Y	Y	Y
NC_007780.1	mito_db	codetta	TAA	*	*	?
NC_007780.1	mito_db	codetta	TAG	*	*	?
NC_007780.1	mito_db	codetta	TGT	C	C	C
NC_007780.1	mito_db	codetta	TGC	C	C	?
NC_007780.1	mito_db	codetta	TGA	*	W	W
NC_007780.1	mito_db	codetta	TGG	W	W	?
NC_007780.1	mito_db	codetta	CTT	L	T	?
NC_007780.1	mito_db	codetta	CTC	L	T	?
NC_007780.1	mito_db	codetta	CTA	L	T	T
NC_007780.1	mito_db	codetta	CTG	L	T	?
NC_007780.1	mito_db	codetta	CCT	P	P	P
NC_007780.1	mito_db	codetta	CCC	P	P	?
NC_007780.1	mito_db	codetta	CCA	P	P	P
NC_007780.1	mito_db	codetta	CCG	P	P	?
NC_007780.1	mito_db	codetta	CAT	H	H	H
NC_007780.1	mito_db	codetta	CAC	H	H	H
NC_007780.1	mito_db	codetta	CAA	Q	Q	Q
NC_007780.1	mito_db	codetta	CAG	Q	Q	?
NC_007780.1	mito_db	codetta	CGT	R	R	?
NC_007780.1	mito_db	codetta	CGC	R	R	?
NC_007780.1	mito_db	codetta	CGA	R	R	?
NC_007780.1	mito_db	codetta	CGG	R	R	?
NC_007780.1	mito_db	codetta	ATT	I	I	I
NC_007780.1	mito_db	codetta	ATC	I	I	I
NC_007780.1	mito_db	codetta	ATA	I	M	?
NC_007780.1	mito_db	codetta	ATG	M	M	M
NC_007780.1	mito_db	codetta	ACT	T	T	T
NC_007780.1	mito_db	codetta	ACC	T	T	?
NC_007780.1	mito_db	codetta	ACA	T	T	T
NC_007780.1	mito_db	codetta	ACG	T	T	?
NC_007780.1	mito_db	codetta	AAT	N	N	N
NC_007780.1	mito_db	codetta	AAC	N	N	N
NC_007780.1	mito_db	codetta	AAA	K	K	K
NC_007780.1	mito_db	codetta	AAG	K	K	?
NC_007780.1	mito_db	codetta	AGT	S	S	S
NC_007780.1	mito_db	codetta	AGC	S	S	?
NC_007780.1	mito_db	codetta	AGA	R	R	R
NC_007780.1	mito_db	codetta	AGG	R	R	?
NC_007780.1	mito_db	codetta	GTT	V	V	V
NC_007780.1	mito_db	codetta	GTC	V	V	?
NC_007780.1	mito_db	codetta	GTA	V	V	V
NC_007780.1	mito_db	codetta	GTG	V	V	?
NC_007780.1	mito_db	codetta	GCT	A	A	A
NC_007780.1	mito_db	codetta	GCC	A	A	?
NC_007780.1	mito_db	codetta	GCA	A	A	A
NC_007780.1	mito_db	codetta	GCG	A	A	?
NC_007780.1	mito_db	codetta	GAT	D	D	D
NC_007780.1	mito_db	codetta	GAC	D	D	D
NC_007780.1	mito_db	codetta	GAA	E	E	E
NC_007780.1	mito_db	codetta	GAG	E	E	?
NC_007780.1	mito_db	codetta	GGT	G	G	G
NC_007780.1	mito_db	codetta	GGC	G	G	?
NC_007780.1	mito_db	codetta	GGA	G	G	G
NC_007780.1	mito_db	codetta	GGG	G	G	?
NC_031511.1	mito_db	codetta	TTT	F	F	F
NC_031511.1	mito_db	codetta	TTC	F	F	F
NC_031511.1	mito_db	codetta	TTA	L	L	L
NC_031511.1	mito_db	codetta	TTG	L	L	?
NC_031511.1	mito_db	codetta	TCT	S	S	S
NC_031511.1	mito_db	codetta	TCC	S	S	?
NC_031511.1	mito_db	codetta	TCA	S	S	S
NC_031511.1	mito_db	codetta	TCG	S	S	?
NC_031511.1	mito_db	codetta	TAT	Y	Y	Y
NC_031511.1	mito_db	codetta	TAC	Y	Y	Y
NC_031511.1	mito_db	codetta	TAA	*	*	?
NC_031511.1	mito_db	codetta	TAG	*	*	?
NC_031511.1	mito_db	codetta	TGT	C	C	C
NC_031511.1	mito_db	codetta	TGC	C	C	?
NC_031511.1	mito_db	codetta	TGA	*	W	W
NC_031511.1	mito_db	codetta	TGG	W	W	?
NC_031511.1	mito_db	codetta	CTT	L	T	?
NC_031511.1	mito_db	codetta	CTC	L	T	?
NC_031511.1	mito_db	codetta	CTA	L	T	T
NC_031511.1	mito_db	codetta	CTG	L	T	?
NC_031511.1	mito_db	codetta	CCT	P	P	P
NC_031511.1	mito_db	codetta	CCC	P	P	?
NC_031511.1	mito_db	codetta	CCA	P	P	P
NC_031511.1	mito_db	codetta	CCG	P	P	?
NC_031511.1	mito_db	codetta	CAT	H	H	H
NC_031511.1	mito_db	codetta	CAC	H	H	H
NC_031511.1	mito_db	codetta	CAA	Q	Q	Q
NC_031511.1	mito_db	codetta	CAG	Q	Q	?
NC_031511.1	mito_db	codetta	CGT	R	R	?
NC_031511.1	mito_db	codetta	CGC	R	R	?
NC_031511.1	mito_db	codetta	CGA	R	R	?
NC_031511.1	mito_db	codetta	CGG	R	R	?
NC_031511.1	mito_db	codetta	ATT	I	I	I
NC_031511.1	mito_db	codetta	ATC	I	I	I
NC_031511.1	mito_db	codetta	ATA	I	M	M
NC_031511.1	mito_db	codetta	ATG	M	M	M
NC_031511.1	mito_db	codetta	ACT	T	T	T
NC_031511.1	mito_db	codetta	ACC	T	T	?
NC_031511.1	mito_db	codetta	ACA	T	T	T
NC_031511.1	mito_db	codetta	ACG	T	T	?
NC_031511.1	mito_db	codetta	AAT	N	N	N
NC_031511.1	mito_db	codetta	AAC	N	N	N
NC_031511.1	mito_db	codetta	AAA	K	K	K
NC_031511.1	mito_db	codetta	AAG	K	K	?
NC_031511.1	mito_db	codetta	AGT	S	S	S
NC_031511.1	mito_db	codetta	AGC	S	S	?
NC_031511.1	mito_db	codetta	AGA	R	R	R
NC_031511.1	mito_db	codetta	AGG	R	R	?
NC_031511.1	mito_db	codetta	GTT	V	V	V
NC_031511.1	mito_db	codetta	GTC	V	V	?
NC_031511.1	mito_db	codetta	GTA	V	V	V
NC_031511.1	mito_db	codetta	GTG	V	V	?
NC_031511.1	mito_db	codetta	GCT	A	A	A
NC_031511.1	mito_db	codetta	GCC	A	A	?
NC_031511.1	mito_db	codetta	GCA	A	A	A
NC_031511.1	mito_db	codetta	GCG	A	A	?
NC_031511.1	mito_db	codetta	GAT	D	D	D
NC_031511.1	mito_db	codetta	GAC	D	D	?
NC_031511.1	mito_db	codetta	GAA	E	E	E
NC_031511.1	mito_db	codetta	GAG	E	E	?
NC_031511.1	mito_db	codetta	GGT	G	G	G
NC_031511.1	mito_db	codetta	GGC	G	G	?
NC_031511.1	mito_db	codetta	GGA	G	G	G
NC_031511.1	mito_db	codetta	GGG	G	G	?
NC_018056.1	mito_db	codetta	TTT	F	F	F
NC_018056.1	mito_db	codetta	TTC	F	F	F
NC_018056.1	mito_db	codetta	TTA	L	L	L
NC_018056.1	mito_db	codetta	TTG	L	L	?
NC_018056.1	mito_db	codetta	TCT	S	S	S
NC_018056.1	mito_db	codetta	TCC	S	S	?
NC_018056.1	mito_db	codetta	TCA	S	S	S
NC_018056.1	mito_db	codetta	TCG	S	S	?
NC_018056.1	mito_db	codetta	TAT	Y	Y	Y
NC_018056.1	mito_db	codetta	TAC	Y	Y	Y
NC_018056.1	mito_db	codetta	TAA	*	*	?
NC_018056.1	mito_db	codetta	TAG	*	*	?
NC_018056.1	mito_db	codetta	TGT	C	C	C
NC_018056.1	mito_db	codetta	TGC	C	C	?
NC_018056.1	mito_db	codetta	TGA	*	W	W
NC_018056.1	mito_db	codetta	TGG	W	W	?
NC_018056.1	mito_db	codetta	CTT	L	T	?
NC_018056.1	mito_db	codetta	CTC	L	T	?
NC_018056.1	mito_db	codetta	CTA	L	T	?
NC_018056.1	mito_db	codetta	CTG	L	T	?
NC_018056.1	mito_db	codetta	CCT	P	P	P
NC_018056.1	mito_db	codetta	CCC	P	P	?
NC_018056.1	mito_db	codetta	CCA	P	P	P
NC_018056.1	mito_db	codetta	CCG	P	P	?
NC_018056.1	mito_db	codetta	CAT	H	H	H
NC_018056.1	mito_db	codetta	CAC	H	H	?
NC_018056.1	mito_db	codetta	CAA	Q	Q	Q
NC_018056.1	mito_db	codetta	CAG	Q	Q	?
NC_018056.1	mito_db	codetta	CGT	R	R	?
NC_018056.1	mito_db	codetta	CGC	R	R	?
NC_018056.1	mito_db	codetta	CGA	R	R	?
NC_018056.1	mito_db	codetta	CGG	R	R	?
NC_018056.1	mito_db	codetta	ATT	I	I	I
NC_018056.1	mito_db	codetta	ATC	I	I	?
NC_018056.1	mito_db	codetta	ATA	I	M	?
NC_018056.1	mito_db	codetta	ATG	M	M	M
NC_018056.1	mito_db	codetta	ACT	T	T	T
NC_018056.1	mito_db	codetta	ACC	T	T	?
NC_018056.1	mito_db	codetta	ACA	T	T	T
NC_018056.1	mito_db	codetta	ACG	T	T	?
NC_018056.1	mito_db	codetta	AAT	N	N	N
NC_018056.1	mito_db	codetta	AAC	N	N	N
NC_018056.1	mito_db	codetta	AAA	K	K	K
NC_018056.1	mito_db	codetta	AAG	K	K	?
NC_018056.1	mito_db	codetta	AGT	S	S	S
NC_018056.1	mito_db	codetta	AGC	S	S	?
NC_018056.1	mito_db	codetta	AGA	R	R	R
NC_018056.1	mito_db	codetta	AGG	R	R	?
NC_018056.1	mito_db	codetta	GTT	V	V	V
NC_018056.1	mito_db	codetta	GTC	V	V	?
NC_018056.1	mito_db	codetta	GTA	V	V	V
NC_018056.1	mito_db	codetta	GTG	V	V	?
NC_018056.1	mito_db	codetta	GCT	A	A	A
NC_018056.1	mito_db	codetta	GCC	A	A	?
NC_018056.1	mito_db	codetta	GCA	A	A	A
NC_018056.1	mito_db	codetta	GCG	A	A	?
NC_018056.1	mito_db	codetta	GAT	D	D	D
NC_018056.1	mito_db	codetta	GAC	D	D	?
NC_018056.1	mito_db	codetta	GAA	E	E	E
NC_018056.1	mito_db	codetta	GAG	E	E	?
NC_018056.1	mito_db	codetta	GGT	G	G	G
NC_018056.1	mito_db	codetta	GGC	G	G	?
NC_018056.1	mito_db	codetta	GGA	G	G	G
NC_018056.1	mito_db	codetta	GGG	G	G	?
NC_005789.1	mito_db	codetta	TTT	F	F	F
NC_005789.1	mito_db	codetta	TTC	F	F	F
NC_005789.1	mito_db	codetta	TTA	L	L	L
NC_005789.1	mito_db	codetta	TTG	L	L	?
NC_005789.1	mito_db	codetta	TCT	S	S	S
NC_005789.1	mito_db	codetta	TCC	S	S	?
NC_005789.1	mito_db	codetta	TCA	S	S	S
NC_005789.1	mito_db	codetta	TCG	S	S	?
NC_005789.1	mito_db	codetta	TAT	Y	Y	Y
NC_005789.1	mito_db	codetta	TAC	Y	Y	?
NC_005789.1	mito_db	codetta	TAA	*	*	?
NC_005789.1	mito_db	codetta	TAG	*	*	?
NC_005789.1	mito_db	codetta	TGT	C	C	C
NC_005789.1	mito_db	codetta	TGC	C	C	?
NC_005789.1	mito_db	codetta	TGA	*	W	W
NC_005789.1	mito_db	codetta	TGG	W	W	?
NC_005789.1	mito_db	codetta	CTT	L	A	A
NC_005789.1	mito_db	codetta	CTC	L	A	?
NC_005789.1	mito_db	codetta	CTA	L	A	A
NC_005789.1	mito_db	codetta	CTG	L	A	?
NC_005789.1	mito_db	codetta	CCT	P	P	P
NC_005789.1	mito_db	codetta	CCC	P	P	?
NC_005789.1	mito_db	codetta	CCA	P	P	P
NC_005789.1	mito_db	codetta	CCG	P	P	?
NC_005789.1	mito_db	codetta	CAT	H	H	H
NC_005789.1	mito_db	codetta	CAC	H	H	?
NC_005789.1	mito_db	codetta	CAA	Q	Q	Q
NC_005789.1	mito_db	codetta	CAG	Q	Q	?
NC_005789.1	mito_db	codetta	CGT	R	R	?
NC_005789.1	mito_db	codetta	CGC	R	R	?
NC_005789.1	mito_db	codetta	CGA	R	R	?
NC_005789.1	mito_db	codetta	CGG	R	R	?
NC_005789.1	mito_db	codetta	ATT	I	I	I
NC_005789.1	mito_db	codetta	ATC	I	I	?
NC_005789.1	mito_db	codetta	ATA	I	M	M
NC_005789.1	mito_db	codetta	ATG	M	M	M
NC_005789.1	mito_db	codetta	ACT	T	T	T
NC_005789.1	mito_db	codetta	ACC	T	T	?
NC_005789.1	mito_db	codetta	ACA	T	T	T
NC_005789.1	mito_db	codetta	ACG	T	T	?
NC_005789.1	mito_db	codetta	AAT	N	N	N
NC_005789.1	mito_db	codetta	AAC	N	N	?
NC_005789.1	mito_db	codetta	AAA	K	K	K
NC_005789.1	mito_db	codetta	AAG	K	K	K
NC_005789.1	mito_db	codetta	AGT	S	S	S
NC_005789.1	mito_db	codetta	AGC	S	S	?
NC_005789.1	mito_db	codetta	AGA	R	R	R
NC_005789.1	mito_db	codetta	AGG	R	R	?
NC_005789.1	mito_db	codetta	GTT	V	V	V
NC_005789.1	mito_db	codetta	GTC	V	V	?
NC_005789.1	mito_db	codetta	GTA	V	V	V
NC_005789.1	mito_db	codetta	GTG	V	V	?
NC_005789.1	mito_db	codetta	GCT	A	A	A
NC_005789.1	mito_db	codetta	GCC	A	A	?
NC_005789.1	mito_db	codetta	GCA	A	A	A
NC_005789.1	mito_db	codetta	GCG	A	A	?
NC_005789.1	mito_db	codetta	GAT	D	D	D
NC_005789.1	mito_db	codetta	GAC	D	D	?
NC_005789.1	mito_db	codetta	GAA	E	E	E
NC_005789.1	mito_db	codetta	GAG	E	E	?
NC_005789.1	mito_db	codetta	GGT	G	G	G
NC_005789.1	mito_db	codetta	GGC	G	G	?
NC_005789.1	mito_db	codetta	GGA	G	G	G
NC_005789.1	mito_db	codetta	GGG	G	G	?
CP006258.1	mito_db	codetta	TTT	F	F	F
CP006258.1	mito_db	codetta	TTC	F	F	F
CP006258.1	mito_db	codetta	TTA	L	L	L
CP006258.1	mito_db	codetta	TTG	L	L	?
CP006258.1	mito_db	codetta	TCT	S	S	S
CP006258.1	mito_db	codetta	TCC	S	S	?
CP006258.1	mito_db	codetta	TCA	S	S	S
CP006258.1	mito_db	codetta	TCG	S	S	?
CP006258.1	mito_db	codetta	TAT	Y	Y	Y
CP006258.1	mito_db	codetta	TAC	Y	Y	Y
CP006258.1	mito_db	codetta	TAA	*	*	?
CP006258.1	mito_db	codetta	TAG	*	*	?
CP006258.1	mito_db	codetta	TGT	C	C	C
CP006258.1	mito_db	codetta	TGC	C	C	?
CP006258.1	mito_db	codetta	TGA	*	W	W
CP006258.1	mito_db	codetta	TGG	W	W	?
CP006258.1	mito_db	codetta	CTT	L	A	?
CP006258.1	mito_db	codetta	CTC	L	A	?
CP006258.1	mito_db	codetta	CTA	L	A	A
CP006258.1	mito_db	codetta	CTG	L	A	?
CP006258.1	mito_db	codetta	CCT	P	P	P
CP006258.1	mito_db	codetta	CCC	P	P	?
CP006258.1	mito_db	codetta	CCA	P	P	P
CP006258.1	mito_db	codetta	CCG	P	P	P
CP006258.1	mito_db	codetta	CAT	H	H	H
CP006258.1	mito_db	codetta	CAC	H	H	?
CP006258.1	mito_db	codetta	CAA	Q	Q	Q
CP006258.1	mito_db	codetta	CAG	Q	Q	?
CP006258.1	mito_db	codetta	CGT	R	R	?
CP006258.1	mito_db	codetta	CGC	R	R	?
CP006258.1	mito_db	codetta	CGA	R	R	?
CP006258.1	mito_db	codetta	CGG	R	R	?
CP006258.1	mito_db	codetta	ATT	I	I	I
CP006258.1	mito_db	codetta	ATC	I	I	I
CP006258.1	mito_db	codetta	ATA	I	M	?
CP006258.1	mito_db	codetta	ATG	M	M	M
CP006258.1	mito_db	codetta	ACT	T	T	T
CP006258.1	mito_db	codetta	ACC	T	T	?
CP006258.1	mito_db	codetta	ACA	T	T	T
CP006258.1	mito_db	codetta	ACG	T	T	?
CP006258.1	mito_db	codetta	AAT	N	N	N
CP006258.1	mito_db	codetta	AAC	N	N	?
CP006258.1	mito_db	codetta	AAA	K	K	K
CP006258.1	mito_db	codetta	AAG	K	K	K
CP006258.1	mito_db	codetta	AGT	S	S	S
CP006258.1	mito_db	codetta	AGC	S	S	?
CP006258.1	mito_db	codetta	AGA	R	R	R
CP006258.1	mito_db	codetta	AGG	R	R	?
CP006258.1	mito_db	codetta	GTT	V	V	V
CP006258.1	mito_db	codetta	GTC	V	V	?
CP006258.1	mito_db	codetta	GTA	V	V	V
CP006258.1	mito_db	codetta	GTG	V	V	?
CP006258.1	mito_db	codetta	GCT	A	A	A
CP006258.1	mito_db	codetta	GCC	A	A	?
CP006258.1	mito_db	codetta	GCA	A	A	A
CP006258.1	mito_db	codetta	GCG	A	A	?
CP006258.1	mito_db	codetta	GAT	D	D	D
CP006258.1	mito_db	codetta	GAC	D	D	?
CP006258.1	mito_db	codetta	GAA	E	E	E
CP006258.1	mito_db	codetta	GAG	E	E	E
CP006258.1	mito_db	codetta	GGT	G	G	G
CP006258.1	mito_db	codetta	GGC	G	G	?
CP006258.1	mito_db	codetta	GGA	G	G	G
CP006258.1	mito_db	codetta	GGG	G	G	?
NC_001328.1	mito_db	codetta	TTT	F	F	F
NC_001328.1	mito_db	codetta	TTC	F	F	F
NC_001328.1	mito_db	codetta	TTA	L	L	L
NC_001328.1	mito_db	codetta	TTG	L	L	L
NC_001328.1	mito_db	codetta	TCT	S	S	S
NC_001328.1	mito_db	codetta	TCC	S	S	?
NC_001328.1	mito_db	codetta	TCA	S	S	S
NC_001328.1	mito_db	codetta	TCG	S	S	?
NC_001328.1	mito_db	codetta	TAT	Y	Y	Y
NC_001328.1	mito_db	codetta	TAC	Y	Y	Y
NC_001328.1	mito_db	codetta	TAA	*	*	?
NC_001328.1	mito_db	codetta	TAG	*	*	?
NC_001328.1	mito_db	codetta	TGT	C	C	C
NC_001328.1	mito_db	codetta	TGC	C	C	?
NC_001328.1	mito_db	codetta	TGA	*	W	W
NC_001328.1	mito_db	codetta	TGG	W	W	W
NC_001328.1	mito_db	codetta	CTT	L	L	L
NC_001328.1	mito_db	codetta	CTC	L	L	?
NC_001328.1	mito_db	codetta	CTA	L	L	L
NC_001328.1	mito_db	codetta	CTG	L	L	?
NC_001328.1	mito_db	codetta	CCT	P	P	P
NC_001328.1	mito_db	codetta	CCC	P	P	P
NC_001328.1	mito_db	codetta	CCA	P	P	P
NC_001328.1	mito_db	codetta	CCG	P	P	P
NC_001328.1	mito_db	codetta	CAT	H	H	H
NC_001328.1	mito_db	codetta	CAC	H	H	H
NC_001328.1	mito_db	codetta	CAA	Q	Q	Q
NC_001328.1	mito_db	codetta	CAG	Q	Q	Q
NC_001328.1	mito_db	codetta	CGT	R	R	R
NC_001328.1	mito_db	codetta	CGC	R	R	?
NC_001328.1	mito_db	codetta	CGA	R	R	?
NC_001328.1	mito_db	codetta	CGG	R	R	?
NC_001328.1	mito_db	codetta	ATT	I	I	I
NC_001328.1	mito_db	codetta	ATC	I	I	I
NC_001328.1	mito_db	codetta	ATA	I	M	M
NC_001328.1	mito_db	codetta	ATG	M	M	M
NC_001328.1	mito_db	codetta	ACT	T	T	T
NC_001328.1	mito_db	codetta	ACC	T	T	?
NC_001328.1	mito_db	codetta	ACA	T	T	T
NC_001328.1	mito_db	codetta	ACG	T	T	?
NC_001328.1	mito_db	codetta	AAT	N	N	N
NC_001328.1	mito_db	codetta	AAC	N	N	N
NC_001328.1	mito_db	codetta	AAA	K	K	K
NC_001328.1	mito_db	codetta	AAG	K	K	K
NC_001328.1	mito_db	codetta	AGT	S	S	S
NC_001328.1	mito_db	codetta	AGC	S	S	?
NC_001328.1	mito_db	codetta	AGA	R	S	S
NC_001328.1	mito_db	codetta	AGG	R	S	S
NC_001328.1	mito_db	codetta	GTT	V	V	V
NC_001328.1	mito_db	codetta	GTC	V	V	?
NC_001328.1	mito_db	codetta	GTA	V	V	V
NC_001328.1	mito_db	codetta	GTG	V	V	V
NC_001328.1	mito_db	codetta	GCT	A	A	A
NC_001328.1	mito_db	codetta	GCC	A	A	A
NC_001328.1	mito_db	codetta	GCA	A	A	A
NC_001328.1	mito_db	codetta	GCG	A	A	?
NC_001328.1	mito_db	codetta	GAT	D	D	D
NC_001328.1	mito_db	codetta	GAC	D	D	D
NC_001328.1	mito_db	codetta	GAA	E	E	E
NC_001328.1	mito_db	codetta	GAG	E	E	E
NC_001328.1	mito_db	codetta	GGT	G	G	G
NC_001328.1	mito_db	codetta	GGC	G	G	?
NC_001328.1	mito_db	codetta	GGA	G	G	G
NC_001328.1	mito_db	codetta	GGG	G	G	G
NC_001327.1	mito_db	codetta	TTT	F	F	F
NC_001327.1	mito_db	codetta	TTC	F	F	?
NC_001327.1	mito_db	codetta	TTA	L	L	L
NC_001327.1	mito_db	codetta	TTG	L	L	L
NC_001327.1	mito_db	codetta	TCT	S	S	S
NC_001327.1	mito_db	codetta	TCC	S	S	?
NC_001327.1	mito_db	codetta	TCA	S	S	?
NC_001327.1	mito_db	codetta	TCG	S	S	?
NC_001327.1	mito_db	codetta	TAT	Y	Y	Y
NC_001327.1	mito_db	codetta	TAC	Y	Y	Y
NC_001327.1	mito_db	codetta	TAA	*	*	?
NC_001327.1	mito_db	codetta	TAG	*	*	?
NC_001327.1	mito_db	codetta	TGT	C	C	C
NC_001327.1	mito_db	codetta	TGC	C	C	?
NC_001327.1	mito_db	codetta	TGA	*	W	W
NC_001327.1	mito_db	codetta	TGG	W	W	W
NC_001327.1	mito_db	codetta	CTT	L	L	L
NC_001327.1	mito_db	codetta	CTC	L	L	?
NC_001327.1	mito_db	codetta	CTA	L	L	?
NC_001327.1	mito_db	codetta	CTG	L	L	?
NC_001327.1	mito_db	codetta	CCT	P	P	P
NC_001327.1	mito_db	codetta	CCC	P	P	?
NC_001327.1	mito_db	codetta	CCA	P	P	?
NC_001327.1	mito_db	codetta	CCG	P	P	P
NC_001327.1	mito_db	codetta	CAT	H	H	H
NC_001327.1	mito_db	codetta	CAC	H	H	?
NC_001327.1	mito_db	codetta	CAA	Q	Q	Q
NC_001327.1	mito_db	codetta	CAG	Q	Q	Q
NC_001327.1	mito_db	codetta	CGT	R	R	R
NC_001327.1	mito_db	codetta	CGC	R	R	?
NC_001327.1	mito_db	codetta	CGA	R	R	?
NC_001327.1	mito_db	codetta	CGG	R	R	?
NC_001327.1	mito_db	codetta	ATT	I	I	I
NC_001327.1	mito_db	codetta	ATC	I	I	?
NC_001327.1	mito_db	codetta	ATA	I	M	M
NC_001327.1	mito_db	codetta	ATG	M	M	M
NC_001327.1	mito_db	codetta	ACT	T	T	T
NC_001327.1	mito_db	codetta	ACC	T	T	T
NC_001327.1	mito_db	codetta	ACA	T	T	?
NC_001327.1	mito_db	codetta	ACG	T	T	?
NC_001327.1	mito_db	codetta	AAT	N	N	N
NC_001327.1	mito_db	codetta	AAC	N	N	?
NC_001327.1	mito_db	codetta	AAA	K	K	K
NC_001327.1	mito_db	codetta	AAG	K	K	K
NC_001327.1	mito_db	codetta	AGT	S	S	S
NC_001327.1	mito_db	codetta	AGC	S	S	?
NC_001327.1	mito_db	codetta	AGA	R	S	S
NC_001327.1	mito_db	codetta	AGG	R	S	S
NC_001327.1	mito_db	codetta	GTT	V	V	V
NC_001327.1	mito_db	codetta	GTC	V	V	?
NC_001327.1	mito_db	codetta	GTA	V	V	V
NC_001327.1	mito_db	codetta	GTG	V	V	V
NC_001327.1	mito_db	codetta	GCT	A	A	A
NC_001327.1	mito_db	codetta	GCC	A	A	?
NC_001327.1	mito_db	codetta	GCA	A	A	?
NC_001327.1	mito_db	codetta	GCG	A	A	?
NC_001327.1	mito_db	codetta	GAT	D	D	D
NC_001327.1	mito_db	codetta	GAC	D	D	D
NC_001327.1	mito_db	codetta	GAA	E	E	E
NC_001327.1	mito_db	codetta	GAG	E	E	E
NC_001327.1	mito_db	codetta	GGT	G	G	G
NC_001327.1	mito_db	codetta	GGC	G	G	?
NC_001327.1	mito_db	codetta	GGA	G	G	G
NC_001327.1	mito_db	codetta	GGG	G	G	G
NC_001322.1	mito_db	codetta	TTT	F	F	F
NC_001322.1	mito_db	codetta	TTC	F	F	F
NC_001322.1	mito_db	codetta	TTA	L	L	L
NC_001322.1	mito_db	codetta	TTG	L	L	L
NC_001322.1	mito_db	codetta	TCT	S	S	S
NC_001322.1	mito_db	codetta	TCC	S	S	?
NC_001322.1	mito_db	codetta	TCA	S	S	S
NC_001322.1	mito_db	codetta	TCG	S	S	?
NC_001322.1	mito_db	codetta	TAT	Y	Y	Y
NC_001322.1	mito_db	codetta	TAC	Y	Y	Y
NC_001322.1	mito_db	codetta	TAA	*	*	?
NC_001322.1	mito_db	codetta	TAG	*	*	?
NC_001322.1	mito_db	codetta	TGT	C	C	C
NC_001322.1	mito_db	codetta	TGC	C	C	C
NC_001322.1	mito_db	codetta	TGA	*	W	W
NC_001322.1	mito_db	codetta	TGG	W	W	W
NC_001322.1	mito_db	codetta	CTT	L	L	L
NC_001322.1	mito_db	codetta	CTC	L	L	?
NC_001322.1	mito_db	codetta	CTA	L	L	L
NC_001322.1	mito_db	codetta	CTG	L	L	?
NC_001322.1	mito_db	codetta	CCT	P	P	P
NC_001322.1	mito_db	codetta	CCC	P	P	P
NC_001322.1	mito_db	codetta	CCA	P	P	P
NC_001322.1	mito_db	codetta	CCG	P	P	P
NC_001322.1	mito_db	codetta	CAT	H	H	H
NC_001322.1	mito_db	codetta	CAC	H	H	H
NC_001322.1	mito_db	codetta	CAA	Q	Q	Q
NC_001322.1	mito_db	codetta	CAG	Q	Q	?
NC_001322.1	mito_db	codetta	CGT	R	R	R
NC_001322.1	mito_db	codetta	CGC	R	R	?
NC_001322.1	mito_db	codetta	CGA	R	R	R
NC_001322.1	mito_db	codetta	CGG	R	R	R
NC_001322.1	mito_db	codetta	ATT	I	I	I
NC_001322.1	mito_db	codetta	ATC	I	I	?
NC_001322.1	mito_db	codetta	ATA	I	M	M
NC_001322.1	mito_db	codetta	ATG	M	M	M
NC_001322.1	mito_db	codetta	ACT	T	T	T
NC_001322.1	mito_db	codetta	ACC	T	T	?
NC_001322.1	mito_db	codetta	ACA	T	T	T
NC_001322.1	mito_db	codetta	ACG	T	T	?
NC_001322.1	mito_db	codetta	AAT	N	N	N
NC_001322.1	mito_db	codetta	AAC	N	N	N
NC_001322.1	mito_db	codetta	AAA	K	K	K
NC_001322.1	mito_db	codetta	AAG	K	K	K
NC_001322.1	mito_db	codetta	AGT	S	S	S
NC_001322.1	mito_db	codetta	AGC	S	S	?
NC_001322.1	mito_db	codetta	AGA	R	S	S
NC_001322.1	mito_db	codetta	AGG	R	S	?
NC_001322.1	mito_db	codetta	GTT	V	V	V
NC_001322.1	mito_db	codetta	GTC	V	V	?
NC_001322.1	mito_db	codetta	GTA	V	V	V
NC_001322.1	mito_db	codetta	GTG	V	V	?
NC_001322.1	mito_db	codetta	GCT	A	A	A
NC_001322.1	mito_db	codetta	GCC	A	A	A
NC_001322.1	mito_db	codetta	GCA	A	A	A
NC_001322.1	mito_db	codetta	GCG	A	A	?
NC_001322.1	mito_db	codetta	GAT	D	D	D
NC_001322.1	mito_db	codetta	GAC	D	D	D
NC_001322.1	mito_db	codetta	GAA	E	E	E
NC_001322.1	mito_db	codetta	GAG	E	E	?
NC_001322.1	mito_db	codetta	GGT	G	G	G
NC_001322.1	mito_db	codetta	GGC	G	G	?
NC_001322.1	mito_db	codetta	GGA	G	G	G
NC_001322.1	mito_db	codetta	GGG	G	G	G
NC_011119.1	mito_db	codetta	TTT	F	F	F
NC_011119.1	mito_db	codetta	TTC	F	F	F
NC_011119.1	mito_db	codetta	TTA	L	L	L
NC_011119.1	mito_db	codetta	TTG	L	L	L
NC_011119.1	mito_db	codetta	TCT	S	S	S
NC_011119.1	mito_db	codetta	TCC	S	S	?
NC_011119.1	mito_db	codetta	TCA	S	S	S
NC_011119.1	mito_db	codetta	TCG	S	S	?
NC_011119.1	mito_db	codetta	TAT	Y	Y	Y
NC_011119.1	mito_db	codetta	TAC	Y	Y	Y
NC_011119.1	mito_db	codetta	TAA	*	*	?
NC_011119.1	mito_db	codetta	TAG	*	*	?
NC_011119.1	mito_db	codetta	TGT	C	C	C
NC_011119.1	mito_db	codetta	TGC	C	C	C
NC_011119.1	mito_db	codetta	TGA	*	W	W
NC_011119.1	mito_db	codetta	TGG	W	W	W
NC_011119.1	mito_db	codetta	CTT	L	L	L
NC_011119.1	mito_db	codetta	CTC	L	L	?
NC_011119.1	mito_db	codetta	CTA	L	L	L
NC_011119.1	mito_db	codetta	CTG	L	L	?
NC_011119.1	mito_db	codetta	CCT	P	P	P
NC_011119.1	mito_db	codetta	CCC	P	P	P
NC_011119.1	mito_db	codetta	CCA	P	P	P
NC_011119.1	mito_db	codetta	CCG	P	P	P
NC_011119.1	mito_db	codetta	CAT	H	H	H
NC_011119.1	mito_db	codetta	CAC	H	H	H
NC_011119.1	mito_db	codetta	CAA	Q	Q	Q
NC_011119.1	mito_db	codetta	CAG	Q	Q	?
NC_011119.1	mito_db	codetta	CGT	R	R	R
NC_011119.1	mito_db	codetta	CGC	R	R	?
NC_011119.1	mito_db	codetta	CGA	R	R	R
NC_011119.1	mito_db	codetta	CGG	R	R	?
NC_011119.1	mito_db	codetta	ATT	I	I	I
NC_011119.1	mito_db	codetta	ATC	I	I	I
NC_011119.1	mito_db	codetta	ATA	I	M	M
NC_011119.1	mito_db	codetta	ATG	M	M	M
NC_011119.1	mito_db	codetta	ACT	T	T	T
NC_011119.1	mito_db	codetta	ACC	T	T	T
NC_011119.1	mito_db	codetta	ACA	T	T	T
NC_011119.1	mito_db	codetta	ACG	T	T	?
NC_011119.1	mito_db	codetta	AAT	N	N	N
NC_011119.1	mito_db	codetta	AAC	N	N	N
NC_011119.1	mito_db	codetta	AAA	K	K	K
NC_011119.1	mito_db	codetta	AAG	K	K	K
NC_011119.1	mito_db	codetta	AGT	S	S	S
NC_011119.1	mito_db	codetta	AGC	S	S	?
NC_011119.1	mito_db	codetta	AGA	R	S	S
NC_011119.1	mito_db	codetta	AGG	R	S	?
NC_011119.1	mito_db	codetta	GTT	V	V	V
NC_011119.1	mito_db	codetta	GTC	V	V	V
NC_011119.1	mito_db	codetta	GTA	V	V	V
NC_011119.1	mito_db	codetta	GTG	V	V	?
NC_011119.1	mito_db	codetta	GCT	A	A	A
NC_011119.1	mito_db	codetta	GCC	A	A	A
NC_011119.1	mito_db	codetta	GCA	A	A	A
NC_011119.1	mito_db	codetta	GCG	A	A	?
NC_011119.1	mito_db	codetta	GAT	D	D	D
NC_011119.1	mito_db	codetta	GAC	D	D	D
NC_011119.1	mito_db	codetta	GAA	E	E	E
NC_011119.1	mito_db	codetta	GAG	E	E	E
NC_011119.1	mito_db	codetta	GGT	G	G	G
NC_011119.1	mito_db	codetta	GGC	G	G	?
NC_011119.1	mito_db	codetta	GGA	G	G	G
NC_011119.1	mito_db	codetta	GGG	G	G	G
NC_051932.1	mito_db	codetta	TTT	F	F	F
NC_051932.1	mito_db	codetta	TTC	F	F	F
NC_051932.1	mito_db	codetta	TTA	L	L	L
NC_051932.1	mito_db	codetta	TTG	L	L	?
NC_051932.1	mito_db	codetta	TCT	S	S	S
NC_051932.1	mito_db	codetta	TCC	S	S	?
NC_051932.1	mito_db	codetta	TCA	S	S	S
NC_051932.1	mito_db	codetta	TCG	S	S	?
NC_051932.1	mito_db	codetta	TAT	Y	Y	Y
NC_051932.1	mito_db	codetta	TAC	Y	Y	Y
NC_051932.1	mito_db	codetta	TAA	*	*	?
NC_051932.1	mito_db	codetta	TAG	*	*	?
NC_051932.1	mito_db	codetta	TGT	C	C	C
NC_051932.1	mito_db	codetta	TGC	C	C	?
NC_051932.1	mito_db	codetta	TGA	*	W	W
[truncated: 13,745 more rows]
