# Supplementary material for: Codetta: predicting the genetic code from nucleotide sequence
Source: Bioinformatics. 2022 Dec 13;39(1):btac802. doi: 10.1093/bioinformatics/btac802 (PMC9825746; doi:10.1093/bioinformatics/btac802)
Supplement: btac802_Supplementary_Data [file btac802_supplementary_data.zip › supplementary_file_5-COX1_alignment.sto]

# STOCKHOLM 1.0
# For P. boryanum and P. minor, X represents AUA codons. For Rhizophydium sp, X represents AAG codons.

Pboryanum_KR026342.1_COX1      MKKD--TNNLX--------------NFIYRFTCSTNAKDIGVMYLVFAAWSGVMAATMSMLIRMELSNPGPGILNGNGQL
Pminor_NC_000892.1_COX1        ------MFNL------------------KRWFFSTNHKDIGVLYLLFAGFAGVLAVTLSLLIRLQLVATGYGWLALNYQF
Rhizophydium_NC_003053.1_COX1  ------MSNLS--------------YMINRWLLSTNAKDIGVLYIIFGGFSGLVGSALSFIIRLELSGGGQIYFLGNYHD
Hsapiens_NC_012920.1_COX1      -------------------------MFADRWLFSTNHKDIGTLYLLFGAWAGVLGTALSLLIRAELGQPGN--LLGNDHI
Dmelanogaster_NC_024511.2_COX1 ---------------------------SRQWLFSTNHKDIGTLYFIFGAWAGMVGTSLSILIRAELGHPGA--LIGDDQI
Athaliana_NC_037304.1_COX1     ------MKNL------------------VRWLFSTNHKDIGTLYFIFGAIAGVMGTCFSVLIRMELARPGDQILGGNHQL
Gultimum_NC_014280.1_COX1      MNFQ-SINNWS-----------------TRWLFSTNHKDIGTLYLIFGAFSGVVGTTLSILIRMELAQPGNQIFMGNHHL
Jlibera_NC_021127.1_COX1       ------MTGL------------------TRWLYSTNHKDIGVMYIVTGAFSGILAAMISVVMRMELGLPGNQILEGNHQL
Lmarina_NC_045933.1_COX1       MAYTITYTGFSVLFLFLLFGGGGRLAFVQRWLYSTNHKDIGTLYFFFGFFSGILGTVLSILLRMELAAPGPQILPGN-QM

Pboryanum_KR026342.1_COX1      YNVLITAHGLLMLFFVVMPALMGGFGNWLVPVMIGAPDMAFPRMNNISFWVLPSSLTLLLLSSLVEQGAGVGWTAYPPLS
Pminor_NC_000892.1_COX1        YNTIVTAHGLLXVFFLLMPALXGGFGNWXVPVLIGSIDMAYPRLNNISFWLLPPSLLLLVGSMYIEXGAGTGWTVYPPLS
Rhizophydium_NC_003053.1_COX1  YNVTITGHGIVMIFFMVMPSLIGGFGNWLVPVMIGCPDMAFPRLNNVGFWLLPPSLILLI-TGLFSGGAGTGWTVYPPLS
Hsapiens_NC_012920.1_COX1      YNVIVTAHAFVMIFFMVMPIMIGGFGNWLVPLMIGAPDMAFPRMNNMSFWLLPPSLLLLLASAMVEAGAGTGWTVYPPLA
Dmelanogaster_NC_024511.2_COX1 YNVIVTAHAFIMIFFMVMPIMIGGFGNWLVPLMLGAPDMAFPRMNNMSFWLLPPALSLLLVSSMVENGAGTGWTVYPPLS
Athaliana_NC_037304.1_COX1     YNVLITAHAFLMIFFMVMPAMIGGFGNWFVPILIGAPDMAFPRLNNISFWLLPPSLLLLLSSALVEVGSGTGWTVYPPLS
Gultimum_NC_014280.1_COX1      YNVVVTAHAFIMIFFMVMPVLIGGFGNWFVPLMIGAPDMAFPRMNNISFWLLPPSLLLLVSSAIVESGAGTGWTVYPPLS
Jlibera_NC_021127.1_COX1       YNVLITAHGLLMLFWVLMPVLIGGFGNFFVPLLIGAPDMAFPRLNNISYWLLPASLLLLFFSAMVETGAGTGWTAYPPLS
Lmarina_NC_045933.1_COX1       YNAIVTAHALVMIFFFVMPTMIGGFGNWFVPIMIGAPDMAFPRMNNMSFWLLPPAIILLILSASYQGGVGTGWTVYPPLS

Pboryanum_KR026342.1_COX1      SALSHSGASVDLAIFSLHIAGAGSIMGSINFLVTVANMRAQGMTLYRLPLFVWALCFVSILLIGSLPVFAAGLTMLLTDR
Pminor_NC_000892.1_COX1        LIEFHSSASVDMAIFSLHVSGLSSLLGAINFIVTIFCMKTRGLSWRALPLFVWSVLLTAILLLLTLPVLAGSLTMLLTDR
Rhizophydium_NC_003053.1_COX1  DSAYHLGTAVDLSILSLHIAGISSLLGALNLIVTIINIRSQGLTFERLPLFVWSVKVTAWLLVLSLPVLAGAITLLLFDR
Hsapiens_NC_012920.1_COX1      GNYSHPGASVDLTIFSLHLAGVSSILGAINFITTIINMKPPAMTQYQTPLFVWSVLITAVLLLLSLPVLAAGITMLLTDR
Dmelanogaster_NC_024511.2_COX1 AGIAHGGASVDLAIFSLHLAGISSILGAVNFITTVINMRSTGISLDRMPLFVWSVVITALLLLLSLPVLAGAITMLLTDR
Athaliana_NC_037304.1_COX1     GITSHSGGAVDLAIFSLHLSGVSSILGSINFITTIFNMRGPGMTMHRLPLFVWSVLVTAFLLLLSLPVLAGAITMLLTDR
Gultimum_NC_014280.1_COX1      SVQAHSGPSVDLAIFSLHLSGISSLLGAINFLSTIYNMRAPGLSFHRLPLFVWAIFITAFLLLLTLPVLAGAITMLLTDR
Jlibera_NC_021127.1_COX1       GIQSHSGASVDLAIFSLHVSGTSSILASINFITTMLNMRAPGMNMHKMPLFCWAVFLSSFLLLLSLPVFAGGITMLLTDR
Lmarina_NC_045933.1_COX1       GLAGHPGVCVDFAIFSLHIAGASSIAGAINFIVTVYNMRCPGMFWHRVPLFVWSVFITAWLLLLSLPVLAGAITMLLTDR

Pboryanum_KR026342.1_COX1      NFNTSFFLPAGGGDVVLYQHLFWFFGHPEVYVLILPAFGVVSHVASFFA-RKPVFGYVGMVNAMAAIAVLGFLVWAHHMY
Pminor_NC_000892.1_COX1        HFNTSFYSVYGGGDPVLYQHLFWFFGHPEVYILILPAFGIISQVIXSFS-HKLMFGQLGXISAXASIGILGFLVWGHHMY
Rhizophydium_NC_003053.1_COX1  NLNTSFYDPSGGGDPILYQHLFWFFGHPEVYILILPGFGIVSHIVSRFS-QKTIFGQVGXVYAMISIGVLGFIVWSHHMY
Hsapiens_NC_012920.1_COX1      NLNTTFFDPAGGGDPILYQHLFWFFGHPEVYILILPGFGMISHIVTYYSGKKEPFGYMGMVWAMMSIGFLGFIVWAHHMF
Dmelanogaster_NC_024511.2_COX1 NLNTSFFDPAGGGDPILYQHLFWFFGHPEVYILILPGFGMISHIISQESGKKETFGSLGMIYAMLAIGLLGFIVWAHHMF
Athaliana_NC_037304.1_COX1     NFNTTFFDPAGGGDPILYQHLFWFFGHPEVYILILPGFGIISHIVSTFS-GKPVFGYLGMVYAMISIGVLGFLVWAHHMF
Gultimum_NC_014280.1_COX1      NLNTSFYDPSGGGDPVLYQHLFWFFGHPEVYVLILPAFGIVSHVTATFS-KKNVFGYLGMVYAMLSIGLLGSIVWAHHMF
Jlibera_NC_021127.1_COX1       NFNTTFFDPAGGGDPVLFQHLFWFFGHPEVYVLILPGFGIVSHIVSTFS-KKPVFGHLGMVYAMCSIGVLGSIVWAHHMY
Lmarina_NC_045933.1_COX1       NFNTCFFDYIGGGDPVTFQHLFWFFGHPEVYILILPAFGIISQVVQVFS-NKEIFGYHGMVYAMLSIGVLGFIVWAHHMY

Pboryanum_KR026342.1_COX1      TVGLDVDTRAYFTSATXIIAVPTGIKIFSWLATLYGGSLWLTTPMLFTLGFLVLFTIGGLTGIVLANAGVDIALHDTYYV
Pminor_NC_000892.1_COX1        TVGXDIDTRAYFTSATXIIAVPTSVKIFSWISTLWGGVVRLVTPLLFALGFLVLFXFGGFSGVLLANGGLDLLFHDTYYV
Rhizophydium_NC_003053.1_COX1  LVGLDIDSRAYFTAATIIIALPTGVKVFSWIATIYGGKVHYTVPMVFALGFILLFTFGGFTGVILANASIDVALHDTYYV
Hsapiens_NC_012920.1_COX1      TVGMDVDTRAYFTSATMIIAIPTGVKVFSWLATLHGSNMKWSAAVLWALGFIFLFTVGGLTGIVLANSSLDIVLHDTYYV
Dmelanogaster_NC_024511.2_COX1 TVGMDVDTRAYFTSATMIIAVPTGIKIFSWLATLHGTQLSYSPAILWALGFVFLFTVGGLTGVVLANSSVDIILHDTYYV
Athaliana_NC_037304.1_COX1     TVGLDVDTRAYFTAATMIIAVPTGIKIFSWIATMWGGSIQYKTPMLFAVGFIFLFTIGGLTGIVLANSGLDIALHDTYYV
Gultimum_NC_014280.1_COX1      TVGLDVDTRAYFSAATMIIAVPTGIKIFSWLATMWGGSLKFETPMLFTLGFLLLFVIGGVTGVIMATSGLDIAIHDTYYI
Jlibera_NC_021127.1_COX1       TVGLDVDTRAYFSAATMVIGVPTGIKVFSWLATLWGGSIELKTPMLYALGFIFLFTIGGVTGIVLSNAAIDVAMHDTYYV
Lmarina_NC_045933.1_COX1       TVGLDVDTRAYFTAATMIIAVPTGIKIFSWLATMWGGSIYLKTPMLFAVGFLFLFTFGGLTGIVLANAGIDIALHD----

Pboryanum_KR026342.1_COX1      VAHFHYVLSMGAIFGIFAAFYFWISKITGCQYPEHHGQAHFWLFFVGVNLTFFPMHFLGLAGXPRRYIDYPDAYAGWNVV
Pminor_NC_000892.1_COX1        VGHFHYVLSLGAIFALFSGFYYWTPKILGLDYDEYYAQLHFWILFVGANLTFMPQHFLGLAGXPRRIPDYPDAFSEWNVI
Rhizophydium_NC_003053.1_COX1  VGHFHYVLSLGAVLSLFAGFYYWSGKIFGYQANSKWAYVHYWVFLISINIVFFPMHFLGLQGXPRRIPDLAAGFEGWNNF
Hsapiens_NC_012920.1_COX1      VAHFHYVLSMGAVFAIMGGFIHWFPLFSGYTLDQTYAKIHFTIMFIGVNLTFFPQHFLGLSGMPRRYSDYPDAYTTWNIL
Dmelanogaster_NC_024511.2_COX1 VAHFHYVLSMGAVFAIMAGFIHWYPLFTGLTLNNKWLKSHFIIMFIGVNLTFFPQHFLGLAGMPRRYSDYPDAYTTWNIV
Athaliana_NC_037304.1_COX1     VAHFHYVLSMGAVFALFAGFYYWVGKIFGRTYPETLGQIHFWITFFGVNLTFFPMHFLGLSGMPRRIPDYPDAYAGWNAL
Gultimum_NC_014280.1_COX1      VAHFHYVLSMGAVFGIFAGFYYWIGKISGRQYPEVLGQIHFWLFFIGVNLTFFPMHFLGLAGMPRRIPDFPDAYSGWNAV
Jlibera_NC_021127.1_COX1       VGHFHYVLSLGAVFSMFAAFYYWIGKMTGYQYPETLGKLQFWLMFFGVNLTFTPMHFMGLAGMPRRIPDYPDAFAGWNLI
Lmarina_NC_045933.1_COX1       VAHFHYVLSMGAVFGLFSGFYFWIGKMTGVQYPEVLGQLHFWLTFVGVNLTFFPMHFLGLAGMPRRIPDYPDAFLGWNWV

Pboryanum_KR026342.1_COX1      ATFGSYISALSFIYFFYIVYETLANSD--RCANNPWTNEETST---------------GALEWVLPSPPAFHTYGDQLPV
Pminor_NC_000892.1_COX1        SSLGSTISVFSLIFFVLSFYSTLFKFGVYNVTSNNWLVNIFRT--------------SNSLEFLLQTPVAFHSF-RNLTV
Rhizophydium_NC_003053.1_COX1  MTLGSILTVISVILFLYLVSNALFINK---------------------RYYLM--------------PVSYSKF-INSKS
Hsapiens_NC_012920.1_COX1      SSVGSFISLTAVMLMIFMIWEAFASKR----------------------KVLMVEEPSMNLEWLYGCPPPYHTF-EE-PV
Dmelanogaster_NC_024511.2_COX1 STIGSTISLLGILFFFFIIWESLVSQR----------------------QVIYPIQLNSSIEWYQNTPPAEHSY-SELPL
Athaliana_NC_037304.1_COX1     SSFGSYISVVGICCFFVVVTITLSSGNNKRCAPSPWALELNST----------------TLEWMVQSPPAFHTF-GELPA
Gultimum_NC_014280.1_COX1      CSFGSYISFFSAILFFYIVYVTLIHGK-----------------------------------------------------
Jlibera_NC_021127.1_COX1       STYGSYLSSISVLLWLYIVYRTLTDGV--KCSNNPWAWNDTSTNQTNY----------FTLEWTLSSPPQVHTF-EEVPY
Lmarina_NC_045933.1_COX1       ASFGSYVTTIGILLFIYILYEIAFHGE--PVGKNVWENVNERTVERGFRG-------PFTLEWMIDSPPHFHTF-EELPQ

Pboryanum_KR026342.1_COX1      IRPTYQ-----LVA------------
Pminor_NC_000892.1_COX1        FNL-----------------------
Rhizophydium_NC_003053.1_COX1  FRX-----------------------
Hsapiens_NC_012920.1_COX1      YMKS----------------------
Dmelanogaster_NC_024511.2_COX1 LTN-----------------------
Athaliana_NC_037304.1_COX1     IKETKS-----YVK------------
Gultimum_NC_014280.1_COX1      -KISK---------------------
Jlibera_NC_021127.1_COX1       VRETI-------TKH-----------
Lmarina_NC_045933.1_COX1       IRDVKNGAAFDFVRKNPGAFPLATVS
//
