# Supplementary material for: Codetta: predicting the genetic code from nucleotide sequence
Source: Bioinformatics. 2022 Dec 13;39(1):btac802. doi: 10.1093/bioinformatics/btac802 (PMC9825746; doi:10.1093/bioinformatics/btac802)
Supplement: btac802_Supplementary_Data [file btac802_supplementary_data.zip › supplementary_file_6-ND4_alignment.sto]

# STOCKHOLM 1.0
# For P. boryanum and P. minor, X represents AUA codons. For Rhizophydium sp, X represents AAG codons.

Pboryanum_KR026342.1_ND4      MWFLVASL--------------------------C-------GLGAAFLANFQNXNLLAYVLSTPLVGAVILFMIPSSMT
Pminor_NC_000892.1_ND4        --MFYS---------------------------------------------------FNLFFICAFTTLLYIFYQTNKQF
Rhizophydium_NC_003053.1_ND4  -MSITSLI--------------------SFS-----------SLG------------SFLLFLFPILGIFSLWFYPQNSL
Hsapiens_NC_012920.1_ND4      ---MLKLI-------------------------------------------------VPTIMLLPLT-------------
Dmelanogaster_NC_024511.2_ND4 ---MLKII-------------------------------------------------FFLLFLIPFC-------------
Athaliana_NC_037304.1_ND4     --MLEHFCE-------------------------C------------YF-------NLSGLILCPVLGSIILLFIPNSRI
Gultimum_NC_014280.1_ND4      --MFNKSI-------------------------------------------------LIILLILPLTAITILSFLKNEK-
Jlibera_NC_021127.1_ND4       --MFQSNL-------------------------------------------------LPILILTPIVGIFLLFLIPSSNQ
Lmarina_NC_045933.1_ND4       -MYFNSYIMKIFYNNIFITSICLLISLFTFSSDVCLSFDSSVNLGLDYFS-----ILFLLLLFSPLISIIIISFLPEKDS

Pboryanum_KR026342.1_ND4      KAIR------------VWALTVTXITLLLCMVLWVNYTP--------CAIEPFGSVVGF-----SAGWQGLVLVRLEFGI
Pminor_NC_000892.1_ND4        TLFNWY-------NSLSIIFLLNLIYLLFST--YLNYND---------SIFXVYFFNSF---------------YYSIGX
Rhizophydium_NC_003053.1_ND4  -IIQGYEIKKIGENYIKIGLFFTLLNLLNTVILFNLYDT---------NISNLQFQLTL---FG----------KLIGGL
Hsapiens_NC_012920.1_ND4      -WLS---------KKHMIWINTTTHSLIISIIPLLFFNQINN---------------------------NLFSCSPTFSS
Dmelanogaster_NC_024511.2_ND4 -FIN-----------NMYWM-VQIMMFFISFI-FLLMNNFMN---------------------------YWSEISYFLGC
Athaliana_NC_037304.1_ND4     RLIR------------LIGLCASLITFLYSLVLWIQFDS---------STAKFQFVESL-------RWLPYENINFYLGI
Gultimum_NC_014280.1_ND4      -LIK------------NFSIFMSFFIFIISLPLWILFDK---------STSNFQYLFKI-------DWISQFNINFYLGI
Jlibera_NC_021127.1_ND4       VALK------------MTSLLFSLLTFVFSLWLWILFDE---------STSKFQFQVSY-------DWFSTSNVSATLGV
Lmarina_NC_045933.1_ND4       SLIW------------NISLTLSSFIFFLSSIIWLAFAHGNNISADFLESDLFQGVFLLIPLFGFQEWDSFLNIKPFIAI

Pboryanum_KR026342.1_ND4      DSLSLWMVLLTAALMPLAVLCSWTTXTSN----------VSAFMGLLLVLESFLFGAFTAL--DLLCFYVLYECSLLPMF
Pminor_NC_000892.1_ND4        DKFSFLFLILLSFLFSICFIYNXK------------NXIIKSKIWLFSLISXFIALLFTFISQDLLTFFIGFEFVLIPLF
Rhizophydium_NC_003053.1_ND4  DGISLWMILLVNIIIPVTILMAWKEIKLDNNPFNSASXMLKNYIFLILLVNLASIIVFFVS--DILLFYIAFEAILIPMY
Hsapiens_NC_012920.1_ND4      DPLTTPLLMLTTWLLPLTIMASQRHLSSEPLSR------KKLYLSMLISLQISLIMTFTAT--ELIMFYIFFETTLIPTL
Dmelanogaster_NC_024511.2_ND4 DMLSYGLILLSLWICSLMLLASE--MINKHNNY------KNLFLLNIIILLLLLILTFSSM--SLFMFYLFFESSLIPTL
Athaliana_NC_037304.1_ND4     DGISLFFVILTTFLIPICILVGWSGMRSY----------GKEYIIAFLICEFLMIAVFCML--DLLLFYVFFESVLIPMF
Gultimum_NC_014280.1_ND4      DGISLFFIILTTFLIPICMLISYEIINKN----------VKEYFILYFILEFCLIISFSVL--DLLIFYIFFESVLIPMF
Jlibera_NC_021127.1_ND4       DGISLFLVLLTTFLIPLCLLVSWESIKHS----------VKEYLVCFLLLESLLILIFVVL--DLVLFYVFFESVLLPMF
Lmarina_NC_045933.1_ND4       DGISILLIELTAFLIPVCFLTSISAIKTK----------IKEYIIFFFMIELLCICTFTFV--DIFLFYIFFESVLIPMF

Pboryanum_KR026342.1_ND4      LLIGLGGSRPRKVR-AAYLLVLYTLIGSLAMLPCMLLMWSQAGSTSFMLLVHES--WEPSRQL---VLWWGLFLAFAVKV
Pminor_NC_000892.1_ND4        WIVXEFGSRSNKIF-AAFFXVILTLFGSCFFLIGFFSIFLEXSSLNFNFLSFSLSYLSESRQS---FIWIFLFLGLMVKV
Rhizophydium_NC_003053.1_ND4  LLIGFYGSRNKRIENAQNTFFLYTLFGSLFMLLAIITIYIQTGSTDYQTILTLP--ISNEIQG---FLFLGFFIALAIKT
Hsapiens_NC_012920.1_ND4      AIITRWGNQPERLN-AGTYFLFYTLVGSLPLLIALIYTHNTLGSLNILLLTLTAQELSNSWANN--LMWLAYTMAFMVKM
Dmelanogaster_NC_024511.2_ND4 FLILGWGYQPERLQ-AGLYLLFYTLLVSLPMLIGIFYLMNKIGSMNFYLM--------NNFMFNYDLLYFCLLCAFLVKM
Athaliana_NC_037304.1_ND4     IIIGVWGSRQRKIK-AAYQFFLYTLLGSLFMLLAILLILFQTGTTDLQILLTTE--FSERRQI---FLWIAFFASFAVKV
Gultimum_NC_014280.1_ND4      LIIGIWGSRERKIK-ASYLFFMYTLAGSLFMFVAIIHLFLTVGTTDYQILYYSN--FDFSYEK---LYWLAFFLSFAVKV
Jlibera_NC_021127.1_ND4       IMIGVWGSRERKIR-AAYMLFLYTLLGSLFMLVAIMCIYFEAGTTDLQTLLTVD--FGERREL---LLWLAFFVSFAVKV
Lmarina_NC_045933.1_ND4       IIVGIWGSRSRKIR-AAYQFFLYTLLGSIFMFMALLYIRSVLGTTNYLILLNTMPLIDEQTQL---LLWLAFFSAFAVKV

Pboryanum_KR026342.1_ND4      PXIPVHLWLPEAHVEASTAGSVLLAGVLLKLGTYGLLRFNLSLFAYANAYYGPLIMCLSLIGLIYASLSTLRQVDLKKLV
Pminor_NC_000892.1_ND4        PLIPLHLWLPEAHGEAPTVGSVLLAGVVLKLGTYGLIRCLVFLFSNVEVFXGSILFAYGFLNMVFAALISXRQLDXKKAI
Rhizophydium_NC_003053.1_ND4  PSFPFHGWLPLAHGESSTGASVILASILLKLATYGILRFILPLFPYASNYFLPLILTLAILSIIYSCISALSLIDIKSIV
Hsapiens_NC_012920.1_ND4      PLYGLHLWLPKAHVEAPIAGSMVLAAVLLKLGGYGMMRLTLILNPLTKHMAYPFL-VLSLWGMIMTSSICLRQTDLKSLI
Dmelanogaster_NC_024511.2_ND4 PMFLVHLWLPKAHVEAPVSGSMILAGIMLKLGGYGMLRVISFLQLMNLKYSFVWI-SISLVGGVLVSLVCLRQTDLKALI
Athaliana_NC_037304.1_ND4     PMVPVHIWLPEAHVEAPTAGSVILAGILLKFGTYGFLRFSIPMFPEATLCFTPFIYTLSAIAIIYTSLTTLRQIDLKKII
Gultimum_NC_014280.1_ND4      PMLPFHVWLPEAHVEAPTAGSVILAGILLKLGSYGMVRFLIPLFPKATVYFTPYVLVLCLISVIYASLTAIRQTDLKRII
Jlibera_NC_021127.1_ND4       PMLPFHIWLPEAHVEAPTAGSVLLAGVLLKLGGYGLIRFSLGMFPDASSFFSPLVFTMSILAIIYTSLTTLRQIDLKRII
Lmarina_NC_045933.1_ND4       PMIPFHLWLPEAHVEAPTAGSVILAGILLKLGTYGFLRFSVPLFPVSSFFFMPFIFLLCSLGSIYASLTTLRQVDLKKII

Pboryanum_KR026342.1_ND4      AYSSIAHMSMVTLALFTMSDLGLIAASFLMLAHGIASPALFLCVGALYDRTHTKALKYLGGAATAXPLFSIMLFIFSLCN
Pminor_NC_000892.1_ND4        AYGSIAHXGTVVIGLSEVFNFSEFGSVXIXIFHGLVSPLLFFLVGSLYDRFGTRNIYYFGSLALXSPLFSVNWFLAVLGN
Rhizophydium_NC_003053.1_ND4  AYSSIAHXNVGMMGLFSNDINGITGAFIGSISHGFISGGLFIIIGMLYNRYGTKNINYYRGLVLFMPTFTFFFFIFTLSN
Hsapiens_NC_012920.1_ND4      AYSSISHMALVVTAILIQTPWSFTGAVILMIAHGLTSSLLFCLANSNYERTHSRIMILSQGLQTLLPLMAFWWLLASLAN
Dmelanogaster_NC_024511.2_ND4 AYSSVAHMGIVLSGLLTMTYWGLCGSYTLMIAHGLCSSGLFCLANVSYERLGSRSMLINKGLLNFMPSMTLWWFLLSSAN
Athaliana_NC_037304.1_ND4     AYSSVAHMNLVTIGMFSLNIQGIGGSILLMLSHGLVSSALFLCVGVLYDRHKTRLVRYYGGLVSTMPNFSTIFFFFTLAN
Gultimum_NC_014280.1_ND4      AYASVAHMNFIVLGIFSLTIQGLEGSIIQMISHGLISSGLFFSIGCLYDRYHTRFINYYGGLAHTMPLFCIALFIYVLAN
Jlibera_NC_021127.1_ND4       AYSSVAHMNYVTIGIFSQNIQGLQGSILLMLSHGIVSSALFMCIGVLYDRHKTRLIHYYSGLCQVMPVFATLFMVFIMAN
Lmarina_NC_045933.1_ND4       AYSSVAHMSVVMIGLFALTPQGLHGSLSLMLGHGIVSSALFLCVGVLYDRYHTRIIKYYGGLMQVMPNFSLFFLFFTLAN

Pboryanum_KR026342.1_ND4      MAMPLTPNFLAEFLCLCSIFAHNTIALAGALIAVILAAAYSMWAYARVVHGMPKPYVFEALTDLNRREFWTFVPLIFMTL
Pminor_NC_000892.1_ND4        VAFPGTGSFVGEXTIFISLLFMNPFCGXLLVFATFANLAWNFLLXTRVVFLHYQXNYLTFFYDISLKEFVIFLLLNILSI
Rhizophydium_NC_003053.1_ND4  LGFPFTMSFIGENLLFFSTINISPLITIFITSVSILLPIYFIYFYQRISYGKLSPYLLTLYQDLNIKEINLLLPLILLNT
Hsapiens_NC_012920.1_ND4      LALPPTINLLGELSVLVTTFSWSNITLLLTGLNMLVTALYSLYMFTTTQWGSL-THHINNMKPSFTRENTLMFMHLSPIL
Dmelanogaster_NC_024511.2_ND4 MAAPPTLNLLGEIYLLNSIVSWSWISMILLSFLSFFSAAYTLYLYSFSQHGKL-FSGVYSFSSGKIREYLLMLLHWLPLN
Athaliana_NC_037304.1_ND4     MSLPGTSSFIGEFLILVGAFQRNSLVATLAALGMILGAAYSLWLYNRVVSGNLKPDFLHKFSDLNGREVFIFIPFLVGVV
Gultimum_NC_014280.1_ND4      MSIPGSSSFVGELLILTGVFEDNTTTAIFATIGMFLGGVYSLLFYNRICYGNIQNVYLKVYYDLTYREFLIHLILIINIF
Jlibera_NC_021127.1_ND4       LSLPSTSSFVGEFLVLVGIFSSNTTVAFLATTGIILGAAYSLWLYNRVIFGSLKLNFASSFEDVTRREVYMLMPLVLLTF
Lmarina_NC_045933.1_ND4       IGFPGLCNFVGEFLCFLGAFERNALASFLCLMGTLGGVGYSMWLANRLVFGELRAKYITTFTDLSLVEYVMLVPFIFLTL

Pboryanum_KR026342.1_ND4      WLGLKPNVVLDSLSSSLIYWHQASLAVKDPASWALALL
Pminor_NC_000892.1_ND4        FSGLFAFELSSFLEYGFYYX------------------
Rhizophydium_NC_003053.1_ND4  IFGLFPYMVFETTMIPFLNVLNAN--------------
Hsapiens_NC_012920.1_ND4      LLSLNPDIITGFSS------------------------
Dmelanogaster_NC_024511.2_ND4 LLILKSESFMLWL-------------------------
Athaliana_NC_037304.1_ND4     WMGVYPKVFLDCMHTSV-----SNLVQHGKFH------
Gultimum_NC_014280.1_ND4      LLGLYPKIFESCMHESV-----SKILIHIDFSFFY---
Jlibera_NC_021127.1_ND4       LMGIYPSLFLDPMYTSL-----STYVGNLK--------
Lmarina_NC_045933.1_ND4       VIGVYPSIITDTADPAI-----FDLCVKLKVI------
//
