# Supplementary material for: Codetta: predicting the genetic code from nucleotide sequence
Source: Bioinformatics. 2022 Dec 13;39(1):btac802. doi: 10.1093/bioinformatics/btac802 (PMC9825746; doi:10.1093/bioinformatics/btac802)
Supplement: btac802_Supplementary_Data [file btac802_supplementary_data.zip › supplementary_file_7-ND5_alignment.sto]

# STOCKHOLM 1.0
# For P. boryanum and P. minor, X represents AUA codons. For Rhizophydium sp, X represents AAG codons.

Pboryanum_KR026342.1_ND5      ---------MYLC-AVLAPFLGSALAGLFGRLLGSRGSGCVTILGLFTSMVFSFAIYYDISAMGAPVALDLGSW--FSAG
Pminor_NC_000892.1_ND5        ---------MYLI-ILLFPLISLFVXSXNLNFLGIRGFLYLSTFSLAVSLLLAHVXLYDVLILGXFTTVDLGEW--IYFY
Rhizophydium_NC_003053.1_ND5  ---------MYLT-IILLPLLSSIFST--NRKCGMIVGPILCILTMFFAAVFTLLLFYEVGINNSSVNLNLGSW--VDFG
Hsapiens_NC_012920.1_ND5      MTMHTTMTTLTLT-SLIPPILTTLVNPNKKNSYPHYVKSIVAS-----TFIISLFPTTMFMCLDQEVIISNWHW--ATTQ
Dmelanogaster_NC_024511.2_ND5 -----------MCSISFVNLISMS----------------LSCFLLSLYFLLNDMIYFI-------------EWELVSLN
Athaliana_NC_037304.1_ND5     ---------MYLL-IVFLPLLGSSVAGFFGRFLGSEGSAIMTTTCVSFSSILSLIAFYEVALGASACYLRIAPW--ISSE
Gultimum_NC_014280.1_ND5      ---------MLLLSIVFLPLLGSIASGLFGFYIGRKGSVFITTLTTFLSFIFSLIIFYDSITSEYEYLIYLATW--INSG
Jlibera_NC_021127.1_ND5       ---------MYLT-LLFLPILSSLTVLSFGRSIGKWGSCILSVASVVLCSIFSWICFYEVGLCGSVCRVELFPW--FHSE
Lmarina_NC_045933.1_ND5       ---------MYLL-VIFLPLLSAIICCFFSRWIGFLRAWQISTSLLGITFCLCLMIFYEIGLSSTLCTVEIGYW--FNIG

Pboryanum_KR026342.1_ND5      SVHVSWILNIDALSAVXMVTVSTVSFCVHVYSLGYMMADPHLPRFVSYLSLFTGSMLLLVTASDFVTMLVG-WEMIGVCS
Pminor_NC_000892.1_ND5        ELGSYFTFTFDVVSSIFIYVVLFISFLVHSYSIFYXSQDPYSSRFILYLNLFTWFXLVLVVSENALTLFLG-WEGIGITS
Rhizophydium_NC_003053.1_ND5  PILIDWSFIFDALTVSMYLPIVIITFLILIYSNEYLGHDPHKSRFFSLLSLFAFTMLLLVSGDNLLLMFAGLWEGVGIVS
Hsapiens_NC_012920.1_ND5      TTQLSLSFKLDYFSMMFIPVALFVTWSIMEFSLWYMNSDPNINQFFKYLLIFLITMLILVTANNLFQLFIG-WEGVGIMS
Dmelanogaster_NC_024511.2_ND5 SMSIVMTFLFDWMSLLFMSFVLMISSLVIFYSKEYMMNDNHINRFIMLVLMFVLSMMLLIISPNLISILLG-WDGLGLVS
Athaliana_NC_037304.1_ND5     MFDASWGFLFDSLTVVMLIVVTFISSLVHLYSISYMSEDPHSPRFMCYLSIFTFFMLMLVTGDNFLQLFLG-WEGVGLAS
Gultimum_NC_014280.1_ND5      LFNCNWSFLFDTLTMVMLVVVTSISTLVHLYSSQYMAHDPHLSRFMSYLSLFTFFMIILVTGDNFVQMFVG-WEGVGFCS
Jlibera_NC_021127.1_ND5       LVETNWGFLFDSLTVTMLIVVSTISSIVHIYSVGYMSHDPHLPRFMSYLSLFTFFMLILVTGDNFLQLFLG-WEGVGLCS
Lmarina_NC_045933.1_ND5       FFQSPWGFLFDSLTASMLIVVTSVSFLVHMYSGSYMEHDPHLGRFMGYLSLFTFFMLILVTGDNFMQLFLG-WEGVGLSS

Pboryanum_KR026342.1_ND5      YLLIGFWFHRLSATKAAQKAVLVNRVSDTGLLVGLMAAWWYLGSTDFSILYNTTTAC------AYA----------DLIC
Pminor_NC_000892.1_ND5        YLLINFWYSKLQSGKSAXKAVFLNRIGDSFFLIALGLTFYLFGSDDLFLISS---------LSVFY-----EKQIVKYLI
Rhizophydium_NC_003053.1_ND5  WALVNFWYTRIAANQASLSALFLNKIGDYGFILALVLSIALFSDLSLATIFN---------LGSYI-----NGDLLFLFT
Hsapiens_NC_012920.1_ND5      FLLISWWYARADANTAAIQAILYNRIGDIGFILALA----------WFILHSNSWDPQQM---ALL-----NANPSLTPL
Dmelanogaster_NC_024511.2_ND5 YCLV-IYFQNIKSYNAGMLTALSNRIGDVALLLSIA----------WMLNYG---------SWNYIFYLEIMQNEFEMLM
Athaliana_NC_037304.1_ND5     YLLIHFWFTRLQADKAAIKAMLVNRVGDFGLALGILGCFTLFQTVDFSTIFACASVPRN----SWI-FCNMRLNAISLIC
Gultimum_NC_014280.1_ND5      FLLINFWFTRLQANKAAIKAMLVNRISDLIFLLGILTIFYNIRTVEYFSTFAAISIVKDF---NFI-FFNYSLNIIDVAC
Jlibera_NC_021127.1_ND5       YLLINFWYTRLQANKSAIKAMIMNRLGDFGLSLGLLGIFYLFRSLDYDTVFSCAQEMSE----EYFGFLGIQMHALTVIC
Lmarina_NC_045933.1_ND5       YLLINFWFTRIQANKAAIKAMMVNRIGDISLTLGIALIYIYFKSVKYAVVFA---MAKEFEFSNFY-FLGFNWNTLDLIC

Pboryanum_KR026342.1_ND5      Y--TILIGALGKSAQVGLHVWLADAMEGPTPVSALIHAATLVTAGVYLIARTS--ALWECSTNART-LLLFVGAVTSLMA
Pminor_NC_000892.1_ND5        I--AYLIASXAKSAQILLHVWLPDAXEAPTPVSSLLHAATLVGAGVYLLIKLSFLSLLDFDSSN---FIXVIGILTSFLA
Rhizophydium_NC_003053.1_ND5  L--SILIAAMAKSAMIGLHSWLPKAXEGPTSVSALLHSSTMVTAGVFLLIRIS--PLLEFSSTTLM-IIIWLGSLGCLFG
Hsapiens_NC_012920.1_ND5      L--GLLLAAAGKSAQLGLHPWLPSAMEGPTPVSALLHSSTMVVAGIFLLIRFH--PLAENSPLIQT-LTLCLGAITTLFA
Dmelanogaster_NC_024511.2_ND5 IGSLVMLAAMTKSAQIPFSSWLPAAMAAPTPVSALVHSSTLVTAGVYLLIRFN--IILSTSWLGQ--LMLLLSGLTMFMA
Athaliana_NC_037304.1_ND5     I--LLFIGAVGKSAQIGLHTWLPDAMEGPTPVSALIHAATMVTAGVFMIARCS--PLFEYSPTALI-VITFAGAMTSFLA
Gultimum_NC_014280.1_ND5      I--LIFIGAMGKSAQIFLHLWLPDAMEGPTPVSALIHAATMVTAGVYLTARCS--PIFEYSIFSLK-VVTIIGASTAFFA
Jlibera_NC_021127.1_ND5       I--LLFVGAVGKSSQLGLHTWLPDAMEGPTPVSALIHAATMVTAGIFLVVRCS--PLFEYSSTALV-VITIVGSATAFFA
Lmarina_NC_045933.1_ND5       I--FLLIAAVGKSAQLGLHTWLPDAMEGPTPVSALIHAATMVTAGVFLLVRCS--ALYEHASENIRLLVVIVGALTAFFA

Pboryanum_KR026342.1_ND5      ATLGLVQNDLKRVIAYSTCSQLGYMMVSCGLSAYSLAIYHLLTHACFKALLFLGAGVAIHATADVQDLRRQGGAHQALPW
Pminor_NC_000892.1_ND5        GLIGFNQFDTKRIIAYSTCSQIGLMFYAIGLXSLDFSYLHFVIHGVFKCLMFLLAGAFIHTXFNEQDIRKYGSLNFLNSF
Rhizophydium_NC_003053.1_ND5  AATGLIINDLKGIIAYSTMSQLGYMIVAVGISQYNVALFHLITHAFFKSLLFLASGAVLHAVMDNQDIRKMGGLNIHLPY
Hsapiens_NC_012920.1_ND5      AVCALTQNDIKKIVAFSTSSQLGLMMVTIGINQPHLAFLHICTHAFFKAMLFMCSGSIIHNLNNEQDIRKMGGLLKTMPL
Dmelanogaster_NC_024511.2_ND5 GLGANFEFDLKKIIALSTLSQLGLMMSILSMGFLKLAMFHLLTHALFKALLFMCAGAIIHNMNNSQDIRLMGGLSIHMPL
Athaliana_NC_037304.1_ND5     ATTGILQNDLKRVIAYSTCSQLGYMIFACGISNYSVSVFHLMNHAFFKALLFLSAGSVIHAMSDEQDMRKMGGLASSFPL
Gultimum_NC_014280.1_ND5      STVGLVQNDFKKIVAYSTCSQLGYMFFACGLSNYPLAIFHLSNHAYFKALLFLCSGAVIHAMGDEQDIRKMGGLRRILPF
Jlibera_NC_021127.1_ND5       ATTGMVQNDIKRVIAYSTCSQLGYMAFACGLSGYSIGMFHLMNHAFFKALLFLGAGCVIHALADEQDMRKMGGLVRYLPF
Lmarina_NC_045933.1_ND5       ATTGLMQHDMKKVIAYSTCSQLGYMVFACGLSFYSVGMFHLINHAFFKALLFLSAGSVIHSLSDEQDIRQMGGLARLIPF

Pboryanum_KR026342.1_ND5      AWCCLFLGSLSLMGWPFLAGYYSKDAILELCWATTTPGGVYSYFILMTVAAFTSAYSFRVLIATFMAPSNSRHTEVSHT-
Pminor_NC_000892.1_ND5        LSLAFVLSNLSLLGXFFXAGFYSKELLL----XSGIYYNNFWSLLSVLAIFTTCLYGIKSILLVLSGSPNWNSFFSXTIY
Rhizophydium_NC_003053.1_ND5  TYLVFLFGSLSLMAFPFTAGFYSKDFLLEILLVPNNFTHTIAYIFTLLGALLTSTYSARTXMIALLSRPLFQKSIVHYVK
Hsapiens_NC_012920.1_ND5      TSTSLTIGSLALAGMPFLTGFYSKDHIIET--ANMSYTNAWALSITLIATSLTSAYSTRMILLTLTGQPRFPT--LTNIN
Dmelanogaster_NC_024511.2_ND5 TSACFNVSNLALCGMPFLAGFYSKDMILEI--VSISNVNMFSFFLYYFSTGLTVSYSFRLVYYSMTGDLNCGS--LNMLN
Athaliana_NC_037304.1_ND5     TYAMMLIGSLSLIGFPFLTGFYSKDVILELAYTKYTISGNFAFWLGSISVLFTSYYSFRLLFLTFLVPTNSFGRDISRCH
Gultimum_NC_014280.1_ND5      TYIMFLIGSLSLMGFPFLTGFYSKDLILEVSFASFSETGHFAYWLGTIGAFFTAFYSTRLLFFAFLSETNAYKNIIKHAH
Jlibera_NC_021127.1_ND5       TYGMMLLGSLSLMGFPFLTGFYSKDVILELAYAKFSMEGTFAHWLGTSSAFLTAFYSFRLLYYTFLSNPNGSKSIYLHAH
Lmarina_NC_045933.1_ND5       TYVFIMIGSLSLMGFPFLTGFYSKDLILELAFSTFTPVGHFAFWLGSLAAFFTALYSFRIIYYVFIGPINGNRVVYSNIH

Pboryanum_KR026342.1_ND5      GLPYTMGSSLVILAIGSIFAGYLFNDSLVGWGSGFFRTSIINGPATVQTVSSHM-MPVLYTYLPLLTVPIGFVLAY----
Pminor_NC_000892.1_ND5        DTNLXVIIILSVLVILNTFFGPMITEQ-IKLMDIVYNKSVFFSIKSNLFLFEHVYVNWIILFVISVFLILSWNYSIF---
Rhizophydium_NC_003053.1_ND5  DSGMFMTIPLLILSVAAVIIGYITNEIFITSAMPSYFNSIFIHPDNIRILDAPN-ANSIMSLIPLLFLFI-LFTALIIKS
Hsapiens_NC_012920.1_ND5      ENNPTLLNPIKRLAAGSLFAGFLITNN-ISPASPFQTT-----------------IPLYLKLTALAVTFLGLLTALDLN-
Dmelanogaster_NC_024511.2_ND5 DESWIMLRGMMGLLIMSIIGGSMLNWL------------IFPFPYMIC-------LPIYMKLLTLFVCIVGGLFGYLIS-
Athaliana_NC_037304.1_ND5     DAPIPMAIPSILLALGSLFVGYLAKDMMIGLGWNFWANSLLVLPKNEILAESEFAAPTIIKLIPILFSTLGAFVAYNVNL
Gultimum_NC_014280.1_ND5      DVPLEMGLPLGLLAFGSIFIGYLSKDMFVGLGSNFWNNSIYIDPINNQMIDAEF-LPTIFKLLPVILSFCGLFSAFYLYF
Jlibera_NC_021127.1_ND5       DAPAIMSIPLLVLAFGSIFVGYLAKDLMIGLGTDFWAGSIFVLPEHIIQLQAEF-IPSWIKMTPVFFSLLGASSAMLLYS
Lmarina_NC_045933.1_ND5       DAPTLIAIPLTILGFASIFAGYVGKDLFVGLGTDFWGNSIYCSSINTSTVDAEF-LPVFFKLIPVILSMCGVATA---YL

Pboryanum_KR026342.1_ND5      ---SFLWPLPYCADTGLRI---------------------------------VYKFLMARWHFDFVWNTHVAKPVLDLG-
Pminor_NC_000892.1_ND5        ---------FFSEKSLSFI------------------------NLKKI----PMLFFYNRGGFDAIY-QIISYKIFDFSY
Rhizophydium_NC_003053.1_ND5  PSLNNSSSIKDTANQISLNSTSNSSISNNHAISLINQEMSSPENNKVLIGVPMVNNLTILIHFN-IFNHWFMHRILILS-
Hsapiens_NC_012920.1_ND5      ---------YLT-NKLKMK---------------------SP--------LCTFYFSNMLGFYPSITHRTIPYLGLLTSQ
Dmelanogaster_NC_024511.2_ND5 -----LSNLFFLNKSLFMY------------------------N--------LSTFLGSMWFMPYISTYGMIFYPLNYG-
Athaliana_NC_037304.1_ND5     VADQFQRA-FQT-STFCNR---------------------------------LYSFFNKRWFFDQVLNDFLVRSFLRFGY
Gultimum_NC_014280.1_ND5      FKFRFLYN-LKT-SNYGLY---------------------------------FYNFLNRKWYFDKIYYEFINQYILKIGY
Jlibera_NC_021127.1_ND5       IGSSFSSTFFLT-NQVVRS---------------------------------IYLFLAKRWFFDIVYNELIAKKLLRVGY
Lmarina_NC_045933.1_ND5       FQTHSLFT-FKTESQVSVI---------------------------------LFNFLNRKWLFDRVYNEWVSQKGLWFGY

Pboryanum_KR026342.1_ND5      TYTWAIVDKGILEIL---GPRGLRNTILERAVPVVRAMQTGTVHDYALMLQIAVIAGLFAYALPN--------LYESMAS
Pminor_NC_000892.1_ND5        RVNWLANDKGYLPLFIFYFPKSVFSVVTNFNLX----MQHGLISIYYISIFSGLLFFILFI-------------------
Rhizophydium_NC_003053.1_ND5  NYLYRYIDKGILETI---GPTGFSRTFHFIGFLIEL-LATGNILNYALIIIFSILFII----------------------
Hsapiens_NC_012920.1_ND5      NLPLLLLDLTWLEKL---LPKTISQ--HQISTSIITSTQKGMIKLYFLSFFFPLILTLLLIT------------------
Dmelanogaster_NC_024511.2_ND5 QLVVKSFDQGWSEYF---GGQHLYQKLSMYSKTLFL-MHNNSLKIYLLLFVFWILILLILLFL-----------------
Athaliana_NC_037304.1_ND5     EVSFEALDKGAIEIL---GPYGISYTFRRLAERISQ-LQSGFVYHYAFAMLLGLTLFVTFFCMWDSLSSWV---DNRLSF
Gultimum_NC_014280.1_ND5      NFTYKMVDKGLIEMC---GPYGLITIFSFLSRQVVL-LQTGYIYHYSLLILISTIFLINIIF-------FSLLFYFNFII
Jlibera_NC_021127.1_ND5       HTTLVSLDKGVIELI---GPHGLEKAVVQISQGISK-LQSGYIYHYAFVMLIGITLLVSISAFWN----WIMIFDWRISL
Lmarina_NC_045933.1_ND5       VISYKTIDKGVLEFF---GPAGLTHLAKNLSRFSTN-LQTGLIFSYAFLVLLVVLLLLSL----------TLFYYYEIAI

Pboryanum_KR026342.1_ND5      SMAFARALTVALMLLVLAP---------------
Pminor_NC_000892.1_ND5        ----------------------------------
Rhizophydium_NC_003053.1_ND5  ILLF-----GFFI---------------------
Hsapiens_NC_012920.1_ND5      ----------------------------------
Dmelanogaster_NC_024511.2_ND5 ----------------------------------
Athaliana_NC_037304.1_ND5     ILIV----SSF--------YTKSSQE--------
Gultimum_NC_014280.1_ND5      IILF------FLIFLIIK----------------
Jlibera_NC_021127.1_ND5       IITL----TTLCLFFTWD-YKKEGQIESKTSLTN
Lmarina_NC_045933.1_ND5       IETFCIAISAFYIFLFVDRYVL------------
//
