# Supplementary material for: Codetta: predicting the genetic code from nucleotide sequence
Source: Bioinformatics. 2022 Dec 13;39(1):btac802. doi: 10.1093/bioinformatics/btac802 (PMC9825746; doi:10.1093/bioinformatics/btac802)
Supplement: btac802_Supplementary_Data [file btac802_supplementary_data.zip › supplementary_file_1-yeast_genetic_codes.xlsx]

## Sheet: Sheet1
NCBI species-level taxid	Genome accession	Genome species name	NCBI family	NCBI genus	Expected genetic code	Shen et al (2018): major clade	Major clade inferred from genus (if not in Shen et al dataset)
1196395	GCA_003706045.1	Peterozyma toletana	Debaryomycetaceae	Peterozyma	CUG-Ala	CUG-Ala
1337056	GCA_003706035.1	Peterozyma xylosa	Debaryomycetaceae	Peterozyma	CUG-Ala	CUG-Ala
36025	GCA_003706265.1	Nakazawaea holstii	Pichiaceae	Nakazawaea	CUG-Ala	CUG-Ala
1538182	GCA_001599355.1	Nakazawaea peltata	Pichiaceae	Nakazawaea	CUG-Ala	CUG-Ala
1538186	GCA_003243035.1	Nakazawaea wickerhamii	Pichiaceae	Nakazawaea	CUG-Ala		CUG-Ala
4918	GCA_001661245.1	Pachysolen tannophilus NRRL Y-2460	Saccharomycetaceae	Pachysolen	CUG-Ala	CUG-Ala
36038	GCA_003706655.2	Barnettozyma californica	Phaffomycetaceae	Barnettozyma	CUG-Leu1	Phaffomycetaceae
36040	GCA_003707865.1	Barnettozyma pratensis	Phaffomycetaceae	Barnettozyma	CUG-Leu1	Phaffomycetaceae
49329	GCA_003706615.2	[Candida] montana	Phaffomycetaceae	Barnettozyma	CUG-Leu1	Phaffomycetaceae
53645	GCA_003706705.2	Barnettozyma populi	Phaffomycetaceae	Barnettozyma	CUG-Leu1	Phaffomycetaceae
96499	GCA_003706665.1	Barnettozyma hawaiiensis	Phaffomycetaceae	Barnettozyma	CUG-Leu1	Phaffomycetaceae
1337058	GCA_003707885.1	Barnettozyma salicaria	Phaffomycetaceae	Barnettozyma	CUG-Leu1	Phaffomycetaceae
2880258	GCA_020280145.1	Barnettozyma botsteinii	Phaffomycetaceae	Barnettozyma	CUG-Leu1		Phaffomycetaceae
4903	GCA_001661405.1	Cyberlindnera jadinii NRRL Y-1542	Phaffomycetaceae	Cyberlindnera	CUG-Leu1	Phaffomycetaceae
36016	GCA_003708795.2	Cyberlindnera americana	Phaffomycetaceae	Cyberlindnera	CUG-Leu1	Phaffomycetaceae
36022	GCA_001983305.1	Cyberlindnera fabianii	Phaffomycetaceae	Cyberlindnera	CUG-Leu1	Phaffomycetaceae
36028	GCA_003706915.2	Cyberlindnera petersonii	Phaffomycetaceae	Cyberlindnera	CUG-Leu1	Phaffomycetaceae
51918	GCA_900465365.1	[Candida] vartiovaarae	Phaffomycetaceae	Cyberlindnera	CUG-Leu1	Phaffomycetaceae
65811	GCA_003708355.2	Cyberlindnera maclurae	Phaffomycetaceae	Cyberlindnera	CUG-Leu1	Phaffomycetaceae
130814	GCA_003708295.2	Cyberlindnera mycetangii	Phaffomycetaceae	Cyberlindnera	CUG-Leu1	Phaffomycetaceae
131113	GCA_003707745.1	Cyberlindnera misumaiensis	Phaffomycetaceae	Cyberlindnera	CUG-Leu1	Phaffomycetaceae
907340	GCA_003709245.2	Cyberlindnera saturnus	Phaffomycetaceae	Cyberlindnera	CUG-Leu1	Phaffomycetaceae
907738	GCA_003708225.2	Cyberlindnera suaveolens	Phaffomycetaceae	Cyberlindnera	CUG-Leu1	Phaffomycetaceae
1004253	GCA_003706445.2	Cyberlindnera mrakii	Phaffomycetaceae	Cyberlindnera	CUG-Leu1	Phaffomycetaceae
1667614	GCA_003708285.1	Cyberlindnera xylosilytica	Phaffomycetaceae	Cyberlindnera	CUG-Leu1	Phaffomycetaceae
907339	GCA_020995425.1	Cyberlindnera sargentensis	Phaffomycetaceae	Cyberlindnera	CUG-Leu1		Phaffomycetaceae
1004254	GCA_017948575.1	Cyberlindnera subsufficiens	Phaffomycetaceae	Cyberlindnera	CUG-Leu1		Phaffomycetaceae
54045	GCA_003707195.1	Phaffomyces antillensis	Phaffomycetaceae	Phaffomyces	CUG-Leu1	Phaffomycetaceae
54046	GCA_003707215.1	Phaffomyces thermotolerans	Phaffomycetaceae	Phaffomyces	CUG-Leu1	Phaffomycetaceae
54194	GCA_003707165.1	Phaffomyces opuntiae	Phaffomycetaceae	Phaffomyces	CUG-Leu1	Phaffomycetaceae
115786	GCA_003708145.2	[Candida] orba	Phaffomycetaceae	Phaffomyces	CUG-Leu1	Phaffomycetaceae
53643	GCA_003708085.1	Starmera amethionina	Phaffomycetaceae	Starmera	CUG-Leu1	Phaffomycetaceae
53646	GCA_003705275.1	Starmera quercuum	Phaffomycetaceae	Starmera	CUG-Leu1	Phaffomycetaceae
56415	GCA_003707265.1	Starmera stellimalicola	Phaffomycetaceae	Starmera	CUG-Leu1	Phaffomycetaceae
4927	GCA_001661255.1	Wickerhamomyces anomalus NRRL Y-366-8	Phaffomycetaceae	Wickerhamomyces	CUG-Leu1	Phaffomycetaceae
53647	GCA_003707945.2	Wickerhamomyces bovis	Phaffomycetaceae	Wickerhamomyces	CUG-Leu1	Phaffomycetaceae
135456	GCA_003706755.2	[Candida] ponderosae	Phaffomycetaceae	Wickerhamomyces	CUG-Leu1	Phaffomycetaceae
1041607	GCA_000313485.1	Wickerhamomyces ciferrii	Phaffomycetaceae	Wickerhamomyces	CUG-Leu1	Phaffomycetaceae
1041608	GCA_003706765.2	Wickerhamomyces hampshirensis	Phaffomycetaceae	Wickerhamomyces	CUG-Leu1	Phaffomycetaceae
1156965	GCA_003707015.2	Wickerhamomyces canadensis	Phaffomycetaceae	Wickerhamomyces	CUG-Leu1	Phaffomycetaceae
1337057	GCA_003707985.2	Wickerhamomyces alni	Phaffomycetaceae	Wickerhamomyces	CUG-Leu1	Phaffomycetaceae
2508582	GCA_003706815.2	Wickerhamomyces sp. NRRL YB-2243	Phaffomycetaceae	Wickerhamomyces	CUG-Leu1	Phaffomycetaceae
599730	GCA_020536225.1	Wickerhamomyces pijperi	Phaffomycetaceae	Wickerhamomyces	CUG-Leu1		Phaffomycetaceae
1378264	GCA_020536175.1	Wickerhamomyces mucosus	Phaffomycetaceae	Wickerhamomyces	CUG-Leu1		Phaffomycetaceae
2781958	GCA_018343995.1	Wickerhamomyces sp. UFMG-CM-Y6624	Phaffomycetaceae	Wickerhamomyces	CUG-Leu1		Phaffomycetaceae
33169	GCA_000091025.4	Eremothecium gossypii ATCC 10895	Saccharomycetaceae	Eremothecium	CUG-Leu1	Saccharomycetaceae
33173	GCA_000710315.1	Eremothecium coryli CBS 5749	Saccharomycetaceae	Eremothecium	CUG-Leu1	Saccharomycetaceae
45285	GCA_000235365.1	Eremothecium cymbalariae DBVPG#7215	Saccharomycetaceae	Eremothecium	CUG-Leu1	Saccharomycetaceae
45286	GCA_001548555.1	Eremothecium sinecaudum	Saccharomycetaceae	Eremothecium	CUG-Leu1	Saccharomycetaceae
566037	GCA_000412225.2	[Ashbya] aceris (nom. inval.)	Saccharomycetaceae	Eremothecium	CUG-Leu1	Saccharomycetaceae
36916	GCA_003708445.2	Grigorovia transvaalensis	Saccharomycetaceae	Grigorovia	CUG-Leu1	Saccharomycetaceae
432099	GCA_003709265.1	Grigorovia yakushimaensis	Saccharomycetaceae	Grigorovia	CUG-Leu1	Saccharomycetaceae
27294	GCA_003708525.2	Kazachstania unispora	Saccharomycetaceae	Kazachstania	CUG-Leu1	Saccharomycetaceae
56413	GCA_003708425.2	Kazachstania rosinii	Saccharomycetaceae	Kazachstania	CUG-Leu1	Saccharomycetaceae
71246	GCA_003708455.1	Kazachstania viticola	Saccharomycetaceae	Kazachstania	CUG-Leu1	Saccharomycetaceae
74404	GCA_003708925.2	Kazachstania martiniae	Saccharomycetaceae	Kazachstania	CUG-Leu1	Saccharomycetaceae
271218	GCA_003708495.1	Kazachstania aerobia	Saccharomycetaceae	Kazachstania	CUG-Leu1	Saccharomycetaceae
382647	GCA_003708905.2	Kazachstania siamensis	Saccharomycetaceae	Kazachstania	CUG-Leu1	Saccharomycetaceae
432096	GCA_000304475.1	Kazachstania africana CBS 2517	Saccharomycetaceae	Kazachstania	CUG-Leu1	Saccharomycetaceae
432100	GCA_003708545.1	Kazachstania turicensis	Saccharomycetaceae	Kazachstania	CUG-Leu1	Saccharomycetaceae
488016	GCA_003708465.1	Kazachstania kunashirensis	Saccharomycetaceae	Kazachstania	CUG-Leu1	Saccharomycetaceae
588726	GCA_000348985.1	Kazachstania naganishii CBS 8797	Saccharomycetaceae	Kazachstania	CUG-Leu1	Saccharomycetaceae
655095	GCA_003708865.1	Kazachstania taianensis	Saccharomycetaceae	Kazachstania	CUG-Leu1	Saccharomycetaceae
935788	GCA_003708845.2	Kazachstania intestinalis	Saccharomycetaceae	Kazachstania	CUG-Leu1	Saccharomycetaceae
1006466	GCA_003708535.2	Kazachstania bromeliacearum	Saccharomycetaceae	Kazachstania	CUG-Leu1	Saccharomycetaceae
1089532	GCA_003708835.2	Kazachstania solicola	Saccharomycetaceae	Kazachstania	CUG-Leu1	Saccharomycetaceae
1089533	GCA_003708825.2	Kazachstania spencerorum	Saccharomycetaceae	Kazachstania	CUG-Leu1	Saccharomycetaceae
27293	GCA_002214935.1	Kazachstania servazzii	Saccharomycetaceae	Kazachstania	CUG-Leu1		Saccharomycetaceae
34358	GCA_016584175.1	Kazachstania exigua	Saccharomycetaceae	Kazachstania	CUG-Leu1		Saccharomycetaceae
36907	GCA_009394695.1	Kazachstania telluris	Saccharomycetaceae	Kazachstania	CUG-Leu1		Saccharomycetaceae
51915	GCA_020313495.1	Kazachstania humilis	Saccharomycetaceae	Kazachstania	CUG-Leu1		Saccharomycetaceae
61262	GCA_903064755.1	Kazachstania barnettii	Saccharomycetaceae	Kazachstania	CUG-Leu1		Saccharomycetaceae
278027	GCA_017347545.2	Kazachstania slooffiae	Saccharomycetaceae	Kazachstania	CUG-Leu1		Saccharomycetaceae
1789683	GCA_900180425.1	Kazachstania saulgeensis	Saccharomycetaceae	Kazachstania	CUG-Leu1		Saccharomycetaceae
4911	GCA_001417885.1	Kluyveromyces marxianus DMKU3-1042	Saccharomycetaceae	Kluyveromyces	CUG-Leu1	Saccharomycetaceae
28985	GCA_000002515.1	Kluyveromyces lactis	Saccharomycetaceae	Kluyveromyces	CUG-Leu1	Saccharomycetaceae
33165	GCA_003707555.1	Kluyveromyces aestuarii	Saccharomycetaceae	Kluyveromyces	CUG-Leu1	Saccharomycetaceae
51656	GCA_003705805.2	Kluyveromyces dobzhanskii	Saccharomycetaceae	Kluyveromyces	CUG-Leu1	Saccharomycetaceae
51658	GCA_000179415.1	Kluyveromyces wickerhamii UCD 54-210	Saccharomycetaceae	Kluyveromyces	CUG-Leu1		Saccharomycetaceae
74104	GCA_003670155.1	Kluyveromyces nonfermentans	Saccharomycetaceae	Kluyveromyces	CUG-Leu1		Saccharomycetaceae
2613904	GCA_008973615.1	Kluyveromyces starmeri	Saccharomycetaceae	Kluyveromyces	CUG-Leu1		Saccharomycetaceae
2804499	GCA_017427045.1	Kluyveromyces sp. PCH397	Saccharomycetaceae	Kluyveromyces	CUG-Leu1		Saccharomycetaceae
4914	GCA_000167115.1	Lachancea waltii NCYC 2644	Saccharomycetaceae	Lachancea	CUG-Leu1	Saccharomycetaceae
4934	GCA_000149225.2	Lachancea kluyveri NRRL Y-12651	Saccharomycetaceae	Lachancea	CUG-Leu1	Saccharomycetaceae
4955	GCA_900074765.1	Lachancea fermentati	Saccharomycetaceae	Lachancea	CUG-Leu1	Saccharomycetaceae
300276	GCA_900074715.1	Lachancea meyersii CBS 8951	Saccharomycetaceae	Lachancea	CUG-Leu1	Saccharomycetaceae
381046	GCA_000142805.1	Lachancea thermotolerans CBS 6340	Saccharomycetaceae	Lachancea	CUG-Leu1	Saccharomycetaceae
679534	GCA_900074755.1	Lachancea nothofagi CBS 11611	Saccharomycetaceae	Lachancea	CUG-Leu1	Saccharomycetaceae
1072105	GCA_900074725.1	Lachancea dasiensis	Saccharomycetaceae	Lachancea	CUG-Leu1	Saccharomycetaceae
1230904	GCA_900074735.1	Lachancea sp. CBS 6924	Saccharomycetaceae	Lachancea	CUG-Leu1	Saccharomycetaceae
1230905	GCA_900074745.1	Lachancea mirantina	Saccharomycetaceae	Lachancea	CUG-Leu1	Saccharomycetaceae
1245769	GCA_000938715.1	Lachancea lanzarotensis	Saccharomycetaceae	Lachancea	CUG-Leu1	Saccharomycetaceae
1654605	GCA_002900925.1	Lachancea quebecensis	Saccharomycetaceae	Lachancea	CUG-Leu1	Saccharomycetaceae
5478	GCA_000002545.2	[Candida] glabrata	Saccharomycetaceae	Nakaseomyces	CUG-Leu1	Saccharomycetaceae
51657	GCA_001039675.1	Nakaseomyces delphensis CBS 2170	Saccharomycetaceae	Nakaseomyces	CUG-Leu1	Saccharomycetaceae
51660	GCA_001046975.1	Nakaseomyces bacillisporus CBS 7720	Saccharomycetaceae	Nakaseomyces	CUG-Leu1	Saccharomycetaceae
51914	GCA_001046935.1	[Candida] castellii CBS 4332	Saccharomycetaceae	Nakaseomyces	CUG-Leu1	Saccharomycetaceae
273131	GCA_001077315.1	[Candida] bracarensis CBS 10154	Saccharomycetaceae	Nakaseomyces	CUG-Leu1	Saccharomycetaceae
418086	GCA_017309295.1	[Candida] nivariensis	Saccharomycetaceae	Nakaseomyces	CUG-Leu1	Saccharomycetaceae
27288	GCA_000237345.1	Naumovozyma castellii CBS 4309	Saccharomycetaceae	Naumovozyma	CUG-Leu1	Saccharomycetaceae
27289	GCA_000227115.2	Naumovozyma dairenensis CBS 421	Saccharomycetaceae	Naumovozyma	CUG-Leu1	Saccharomycetaceae
4931	GCA_019431265.1	Saccharomyces bayanus	Saccharomycetaceae	Saccharomyces	CUG-Leu1	Saccharomycetaceae
4932	GCA_000146045.2	Saccharomyces cerevisiae S288C	Saccharomycetaceae	Saccharomyces	CUG-Leu1	Saccharomycetaceae
27291	GCA_002079055.1	Saccharomyces paradoxus	Saccharomycetaceae	Saccharomyces	CUG-Leu1	Saccharomycetaceae
27292	GCA_011022315.1	Saccharomyces pastorianus	Saccharomycetaceae	Saccharomyces	CUG-Leu1	Saccharomycetaceae
114524	GCA_003327635.1	Saccharomyces kudriavzevii	Saccharomycetaceae	Saccharomyces	CUG-Leu1	Saccharomycetaceae
114525	GCA_000166975.1	Saccharomyces mikatae IFO 1815	Saccharomycetaceae	Saccharomyces	CUG-Leu1	Saccharomycetaceae
230603	GCA_019953615.1	Saccharomyces uvarum	Saccharomycetaceae	Saccharomyces	CUG-Leu1	Saccharomycetaceae
706196	GCA_000292725.1	Saccharomyces arboricola H-6	Saccharomycetaceae	Saccharomyces	CUG-Leu1	Saccharomycetaceae
1080349	GCA_001298625.1	Saccharomyces eubayanus	Saccharomycetaceae	Saccharomyces	CUG-Leu1	Saccharomycetaceae
252598	GCA_001413975.1	Saccharomyces boulardii (nom. inval.)	Saccharomycetaceae	Saccharomyces	CUG-Leu1		Saccharomycetaceae
332112	GCA_009665985.1	Saccharomyces cerevisiae x Saccharomyces kudriavzevii	Saccharomycetaceae	Saccharomyces	CUG-Leu1		Saccharomycetaceae
489137	GCA_013180185.1	Saccharomyces cerevisiae x Saccharomyces uvarum	Saccharomycetaceae	Saccharomyces	CUG-Leu1		Saccharomycetaceae
1337648	GCA_002375215.1	Saccharomyces sp. M14	Saccharomycetaceae	Saccharomyces	CUG-Leu1		Saccharomycetaceae
1431717	GCA_013180725.1	Saccharomyces cerevisiae x Saccharomyces kudriavzevii x Saccharomyces uvarum	Saccharomycetaceae	Saccharomyces	CUG-Leu1		Saccharomycetaceae
1470621	GCA_009666275.1	Saccharomyces cerevisiae x Saccharomyces eubayanus x Saccharomyces uvarum	Saccharomycetaceae	Saccharomyces	CUG-Leu1		Saccharomycetaceae
1684324	GCA_009665555.1	Saccharomyces cerevisiae x Saccharomyces eubayanus	Saccharomycetaceae	Saccharomyces	CUG-Leu1		Saccharomycetaceae
1911678	GCA_009666385.1	Saccharomyces eubayanus x Saccharomyces uvarum	Saccharomycetaceae	Saccharomyces	CUG-Leu1		Saccharomycetaceae
1987369	GCA_900290405.1	Saccharomyces jurei	Saccharomycetaceae	Saccharomyces	CUG-Leu1		Saccharomycetaceae
2528332	GCA_009666465.1	Saccharomyces cerevisiae x Saccharomyces kudriavzevii x Saccharomyces eubayanus	Saccharomycetaceae	Saccharomyces	CUG-Leu1		Saccharomycetaceae
2528333	GCA_009667055.1	Saccharomyces cerevisiae x Saccharomyces eubayanus x Saccharomyces kudriavzevii x Saccharomyces uvarum	Saccharomycetaceae	Saccharomyces	CUG-Leu1		Saccharomycetaceae
113606	GCA_003705975.1	Tetrapisispora iriomotensis	Saccharomycetaceae	Tetrapisispora	CUG-Leu1	Saccharomycetaceae
113608	GCA_000236905.1	Tetrapisispora phaffii CBS 4417	Saccharomycetaceae	Tetrapisispora	CUG-Leu1	Saccharomycetaceae
300277	GCA_003707605.1	Tetrapisispora fleetii	Saccharomycetaceae	Tetrapisispora	CUG-Leu1	Saccharomycetaceae
1071379	GCA_000315915.1	Tetrapisispora blattae CBS 6284	Saccharomycetaceae	Tetrapisispora	CUG-Leu1	Saccharomycetaceae
279732	GCA_003705985.1	Tetrapisispora namnaoensis	Saccharomycetaceae	Tetrapisispora	CUG-Leu1		Saccharomycetaceae
4950	GCA_000243375.1	Torulaspora delbrueckii	Saccharomycetaceae	Torulaspora	CUG-Leu1	Saccharomycetaceae
35629	GCA_012851205.1	Torulaspora pretoriensis	Saccharomycetaceae	Torulaspora	CUG-Leu1	Saccharomycetaceae
53488	GCA_003705175.2	Torulaspora franciscae	Saccharomycetaceae	Torulaspora	CUG-Leu1	Saccharomycetaceae
200334	GCA_003708055.2	Torulaspora maleeae	Saccharomycetaceae	Torulaspora	CUG-Leu1	Saccharomycetaceae
1136883	GCA_900186055.1	Torulaspora microellipsoides	Saccharomycetaceae	Torulaspora	CUG-Leu1	Saccharomycetaceae
48254	GCA_014133895.1	Torulaspora globosa	Saccharomycetaceae	Torulaspora	CUG-Leu1		Saccharomycetaceae
2792677	GCA_013694445.1	Torulaspora sp. CBS 2947	Saccharomycetaceae	Torulaspora	CUG-Leu1		Saccharomycetaceae
36033	GCA_000150035.1	Vanderwaltozyma polyspora DSM 70294	Saccharomycetaceae	Vanderwaltozyma	CUG-Leu1	Saccharomycetaceae
58632	GCA_003707995.1	Yueomyces sinensis	Saccharomycetaceae	Yueomyces	CUG-Leu1	Saccharomycetaceae
4954	GCA_900162805.1	Zygosaccharomyces bailii	Saccharomycetaceae	Zygosaccharomyces	CUG-Leu1	Saccharomycetaceae
4956	GCA_000026365.1	Zygosaccharomyces rouxii	Saccharomycetaceae	Zygosaccharomyces	CUG-Leu1	Saccharomycetaceae
4957	GCA_003707595.1	Zygosaccharomyces bisporus	Saccharomycetaceae	Zygosaccharomyces	CUG-Leu1	Saccharomycetaceae
166050	GCA_003705955.1	Zygosaccharomyces kombuchaensis	Saccharomycetaceae	Zygosaccharomyces	CUG-Leu1	Saccharomycetaceae
42258	GCA_007556495.1	Zygosaccharomyces mellis	Saccharomycetaceae	Zygosaccharomyces	CUG-Leu1		Saccharomycetaceae
1074906	GCA_013423405.1	Zygosaccharomyces siamensis	Saccharomycetaceae	Zygosaccharomyces	CUG-Leu1		Saccharomycetaceae
1365886	GCA_001984395.2	Zygosaccharomyces parabailii	Saccharomycetaceae	Zygosaccharomyces	CUG-Leu1		Saccharomycetaceae
1365887	GCA_900408955.1	Zygosaccharomyces pseudobailii	Saccharomycetaceae	Zygosaccharomyces	CUG-Leu1		Saccharomycetaceae
1461763	GCA_900465325.1	Zygosaccharomyces sapae	Saccharomycetaceae	Zygosaccharomyces	CUG-Leu1		Saccharomycetaceae
42260	GCA_013402915.1	Zygotorulaspora mrakii	Saccharomycetaceae	Zygotorulaspora	CUG-Leu1	Saccharomycetaceae
48255	GCA_003671575.2	Zygotorulaspora florentina	Saccharomycetaceae	Zygotorulaspora	CUG-Leu1	Saccharomycetaceae
64417	GCA_003707735.1	[Candida] freyschussii	Saccharomycetales incertae sedis	Candida	CUG-Leu1	Phaffomycetaceae
29833	GCA_003243715.1	Hanseniaspora uvarum	Saccharomycodaceae	Hanseniaspora	CUG-Leu1	Saccharomycodaceae
53685	GCA_001664025.1	Hanseniaspora valbyensis NRRL Y-1626	Saccharomycodaceae	Hanseniaspora	CUG-Leu1	Saccharomycodaceae
56406	GCA_004919775.1	Hanseniaspora guilliermondii	Saccharomycodaceae	Hanseniaspora	CUG-Leu1	Saccharomycodaceae
56408	GCA_001747045.1	Hanseniaspora osmophila	Saccharomycodaceae	Hanseniaspora	CUG-Leu1	Saccharomycodaceae
56409	GCA_000585475.3	Hanseniaspora vineae	Saccharomycodaceae	Hanseniaspora	CUG-Leu1	Saccharomycodaceae
211099	GCA_003706385.1	Hanseniaspora clermontiae	Saccharomycodaceae	Hanseniaspora	CUG-Leu1	Saccharomycodaceae
332229	GCA_003708335.1	Hanseniaspora pseudoguilliermondii	Saccharomycodaceae	Hanseniaspora	CUG-Leu1	Saccharomycodaceae
572238	GCA_003708365.1	Hanseniaspora singularis (nom. inval.)	Saccharomycodaceae	Hanseniaspora	CUG-Leu1	Saccharomycodaceae
1235602	GCA_003708765.1	Hanseniaspora hatyaiensis (nom. inval.)	Saccharomycodaceae	Hanseniaspora	CUG-Leu1	Saccharomycodaceae
56407	GCA_004919885.1	Hanseniaspora occidentalis var. citrica	Saccharomycodaceae	Hanseniaspora	CUG-Leu1		Saccharomycodaceae
56411	GCA_019649525.1	Hanseniaspora lindneri	Saccharomycodaceae	Hanseniaspora	CUG-Leu1		Saccharomycodaceae
211096	GCA_001749795.1	Hanseniaspora opuntiae	Saccharomycodaceae	Hanseniaspora	CUG-Leu1		Saccharomycodaceae
211097	GCA_004919825.1	Hanseniaspora meyeri	Saccharomycodaceae	Hanseniaspora	CUG-Leu1		Saccharomycodaceae
211098	GCA_004919765.1	Hanseniaspora lachancei	Saccharomycodaceae	Hanseniaspora	CUG-Leu1		Saccharomycodaceae
689838	GCA_004919915.1	Hanseniaspora thailandica	Saccharomycodaceae	Hanseniaspora	CUG-Leu1		Saccharomycodaceae
1443074	GCA_004919845.1	Hanseniaspora nectarophila	Saccharomycodaceae	Hanseniaspora	CUG-Leu1		Saccharomycodaceae
1888986	GCA_004919795.1	Hanseniaspora sp. CRUB 1602	Saccharomycodaceae	Hanseniaspora	CUG-Leu1		Saccharomycodaceae
1926583	GCA_004919785.1	Hanseniaspora jakobsenii	Saccharomycodaceae	Hanseniaspora	CUG-Leu1		Saccharomycodaceae
2094518	GCA_003020785.1	Hanseniaspora gamundiae	Saccharomycodaceae	Hanseniaspora	CUG-Leu1		Saccharomycodaceae
2268990	GCA_019649515.1	Hanseniaspora mollemarum	Saccharomycodaceae	Hanseniaspora	CUG-Leu1		Saccharomycodaceae
36035	GCA_020623625.1	Saccharomycodes ludwigii	Saccharomycodaceae	Saccharomycodes	CUG-Leu1		Saccharomycodaceae
4922	GCA_001708105.1	Komagataella pastoris	Phaffomycetaceae	Komagataella	CUG-Leu2	Pichiaceae
169507	GCA_003671595.2	Komagataella pseudopastoris	Phaffomycetaceae	Komagataella	CUG-Leu2	Pichiaceae
1099808	GCA_003705255.2	Komagataella populi	Phaffomycetaceae	Komagataella	CUG-Leu2	Pichiaceae
460519	GCA_000027005.1	Komagataella phaffii GS115	Phaffomycetaceae	Komagataella	CUG-Leu2		Pichiaceae
5007	GCA_011074885.2	Brettanomyces bruxellensis	Pichiaceae	Brettanomyces	CUG-Leu2	Pichiaceae
13368	GCA_012295335.1	Brettanomyces custersianus	Pichiaceae	Brettanomyces	CUG-Leu2	Pichiaceae
37662	GCA_001754015.1	Brettanomyces anomalus	Pichiaceae	Brettanomyces	CUG-Leu2	Pichiaceae
13370	GCA_012295355.1	Brettanomyces naardenensis	Pichiaceae	Brettanomyces	CUG-Leu2		Pichiaceae
13502	GCA_011074865.2	Brettanomyces nanus	Pichiaceae	Brettanomyces	CUG-Leu2		Pichiaceae
2752591	GCA_016906875.1	Brettanomyces sp. HC-2020a	Pichiaceae	Brettanomyces	CUG-Leu2		Pichiaceae
324739	GCA_019155655.1	Kregervanrija delftensis	Pichiaceae	Kregervanrija	CUG-Leu2	Pichiaceae
324740	GCA_003707275.2	Kregervanrija fluxuum	Pichiaceae	Kregervanrija	CUG-Leu2	Pichiaceae
324742	GCA_003705535.2	Martiniozyma abietophila	Pichiaceae	Martiniozyma	CUG-Leu2	Pichiaceae
4923	GCA_003707665.1	Ogataea pini	Pichiaceae	Ogataea	CUG-Leu2	Pichiaceae
5477	GCA_001599335.1	[Candida] boidinii	Pichiaceae	Ogataea	CUG-Leu2	Pichiaceae
36023	GCA_003706155.1	Ogataea glucozyma	Pichiaceae	Ogataea	CUG-Leu2	Pichiaceae
36024	GCA_003705115.1	Ogataea henricii	Pichiaceae	Ogataea	CUG-Leu2	Pichiaceae
36026	GCA_003706195.1	Ogataea minuta	Pichiaceae	Ogataea	CUG-Leu2	Pichiaceae
50263	GCA_003706165.2	Ogataea kodamae	Pichiaceae	Ogataea	CUG-Leu2	Pichiaceae
50265	GCA_003706235.1	Ogataea naganishii	Pichiaceae	Ogataea	CUG-Leu2	Pichiaceae
50267	GCA_003707645.1	Ogataea trehalophila	Pichiaceae	Ogataea	CUG-Leu2	Pichiaceae
51927	GCA_001599255.1	[Candida] succiphila	Pichiaceae	Ogataea	CUG-Leu2	Pichiaceae
53649	GCA_003706205.1	Ogataea methylovora	Pichiaceae	Ogataea	CUG-Leu2	Pichiaceae
53937	GCA_003706255.1	Ogataea nonfermentans	Pichiaceae	Ogataea	CUG-Leu2	Pichiaceae
104402	GCA_003706105.2	Ogataea ramenticola	Pichiaceae	Ogataea	CUG-Leu2	Pichiaceae
157292	GCA_003707685.1	Ogataea pilisensis	Pichiaceae	Ogataea	CUG-Leu2	Pichiaceae
169509	GCA_003706095.1	Ogataea trehaloabstinens	Pichiaceae	Ogataea	CUG-Leu2	Pichiaceae
169510	GCA_003709205.2	Ogataea zsoltii	Pichiaceae	Ogataea	CUG-Leu2	Pichiaceae
460523	GCA_001664045.1	Ogataea polymorpha	Pichiaceae	Ogataea	CUG-Leu2	Pichiaceae
490708	GCA_003705625.1	Ogataea nitratoaversa	Pichiaceae	Ogataea	CUG-Leu2	Pichiaceae
1005962	GCA_000187245.3	Ogataea parapolymorpha DL-1	Pichiaceae	Ogataea	CUG-Leu2	Pichiaceae
1156966	GCA_001600755.1	Ogataea methanolica	Pichiaceae	Ogataea	CUG-Leu2	Pichiaceae
1378263	GCA_020536065.1	Ogataea philodendri	Pichiaceae	Ogataea	CUG-Leu2	Pichiaceae
130810	GCA_001661425.1	[Candida] arabinofermentans NRRL YB-2248	Pichiaceae	Ogataea	CUG-Leu2		Pichiaceae
369265	GCA_020536115.1	Ogataea thermophila	Pichiaceae	Ogataea	CUG-Leu2		Pichiaceae
550978	GCA_003707375.2	Ogataea populi-albae	Pichiaceae	Ogataea	CUG-Leu2		Pichiaceae
870730	GCA_019207475.1	Ogataea angusta	Pichiaceae	Ogataea	CUG-Leu2		Pichiaceae
1937702	GCA_019207285.1	Ogataea haglerorum	Pichiaceae	Ogataea	CUG-Leu2		Pichiaceae
2053387	GCA_019381815.1	Ogataea polymorpha x Ogataea parapolymorpha	Pichiaceae	Ogataea	CUG-Leu2		Pichiaceae
2268991	GCA_019232045.1	Ogataea degrootiae	Pichiaceae	Ogataea	CUG-Leu2		Pichiaceae
4909	GCA_003054445.1	Pichia kudriavzevii	Pichiaceae	Pichia	CUG-Leu2	Pichiaceae
4921	GCA_003705465.1	Pichia norvegensis	Pichiaceae	Pichia	CUG-Leu2	Pichiaceae
4926	GCA_001661235.1	Pichia membranifaciens NRRL Y-2026	Pichiaceae	Pichia	CUG-Leu2	Pichiaceae
53656	GCA_003705495.1	Pichia nakasei	Pichiaceae	Pichia	CUG-Leu2	Pichiaceae
53659	GCA_003705525.2	Pichia heedii	Pichiaceae	Pichia	CUG-Leu2	Pichiaceae
54551	GCA_003706875.2	Pichia terricola	Pichiaceae	Pichia	CUG-Leu2	Pichiaceae
54552	GCA_003705455.2	Pichia occidentalis	Pichiaceae	Pichia	CUG-Leu2	Pichiaceae
1171599	GCA_003707355.1	Pichia exigua	Pichiaceae	Pichia	CUG-Leu2	Pichiaceae
36015	GCA_019096115.1	Pichia kluyveri	Pichiaceae	Pichia	CUG-Leu2		Pichiaceae
52247	GCA_004931855.1	[Candida] inconspicua	Pichiaceae	Pichia	CUG-Leu2		Pichiaceae
52256	GCA_001649435.1	[Candida] ethanolica M2	Pichiaceae	Pichia	CUG-Leu2		Pichiaceae
53655	GCA_003339355.1	Pichia fermentans	Pichiaceae	Pichia	CUG-Leu2		Pichiaceae
121235	GCA_005406165.1	Pichia manshurica	Pichiaceae	Pichia	CUG-Leu2		Pichiaceae
460514	GCA_016584195.1	[Candida] californica	Pichiaceae	Pichia	CUG-Leu2		Pichiaceae
49334	GCA_001599115.1	[Candida] sorboxylosa	Pichiaceae	Pichiaceae incertae sedis	CUG-Leu2	Pichiaceae
29835	GCA_003708095.2	Saturnispora dispora	Pichiaceae	Saturnispora	CUG-Leu2	Pichiaceae
52249	GCA_003707315.2	Saturnispora silvae	Pichiaceae	Saturnispora	CUG-Leu2	Pichiaceae
58634	GCA_003707305.1	Saturnispora saitoi	Pichiaceae	Saturnispora	CUG-Leu2	Pichiaceae
58635	GCA_003705435.1	Saturnispora zaruensis	Pichiaceae	Saturnispora	CUG-Leu2	Pichiaceae
297360	GCA_003707255.1	Saturnispora hagleri	Pichiaceae	Saturnispora	CUG-Leu2	Pichiaceae
324741	GCA_003705365.1	Saturnispora mendoncae	Pichiaceae	Saturnispora	CUG-Leu2	Pichiaceae
756769	GCA_003705415.1	Saturnispora serradocipensis	Pichiaceae	Saturnispora	CUG-Leu2	Pichiaceae
36909	GCA_003705165.1	Citeromyces matritensis	Saccharomycetaceae	Citeromyces	CUG-Leu2	Pichiaceae
109331	GCA_003706365.1	Citeromyces siamensis	Saccharomycetaceae	Citeromyces	CUG-Leu2	Pichiaceae
1046750	GCA_003706345.1	Citeromyces hawaiiensis	Saccharomycetaceae	Citeromyces	CUG-Leu2	Pichiaceae
43982	GCA_001599995.1	Ambrosiozyma monospora	Saccharomycetales incertae sedis	Ambrosiozyma	CUG-Leu2	Pichiaceae
43984	GCA_003707675.2	Ambrosiozyma philentoma	Saccharomycetales incertae sedis	Ambrosiozyma	CUG-Leu2	Pichiaceae
53487	GCA_003705185.1	Ambrosiozyma ambrosiae	Saccharomycetales incertae sedis	Ambrosiozyma	CUG-Leu2	Pichiaceae
489715	GCA_001599075.1	Ambrosiozyma kashinagicola	Saccharomycetales incertae sedis	Ambrosiozyma	CUG-Leu2	Pichiaceae
489716	GCA_003707895.2	Ambrosiozyma pseudovanderkliftii	Saccharomycetales incertae sedis	Ambrosiozyma	CUG-Leu2	Pichiaceae
489717	GCA_003705225.1	Ambrosiozyma vanderkliftii	Saccharomycetales incertae sedis	Ambrosiozyma	CUG-Leu2	Pichiaceae
904902	GCA_003706635.1	Ambrosiozyma maleeae (nom. inval.)	Saccharomycetales incertae sedis	Ambrosiozyma	CUG-Leu2	Pichiaceae
1382206	GCA_003706315.2	Ambrosiozyma oregonensis (nom. inval.)	Saccharomycetales incertae sedis	Ambrosiozyma	CUG-Leu2	Pichiaceae
317047	GCA_000576695.1	Kuraishia capsulata CBS 1993	Saccharomycetales incertae sedis	Kuraishia	CUG-Leu2	Pichiaceae
317048	GCA_003706305.2	Kuraishia molischiana	Saccharomycetales incertae sedis	Kuraishia	CUG-Leu2	Pichiaceae
537810	GCA_003706285.2	Kuraishia ogatae	Saccharomycetales incertae sedis	Kuraishia	CUG-Leu2	Pichiaceae
27311	GCA_003707825.2	Cephaloascus fragrans	Cephaloascaceae	Cephaloascus	CUG-Ser	CUG-Ser1
43958	GCA_003706495.1	Cephaloascus albidus	Cephaloascaceae	Cephaloascus	CUG-Ser	CUG-Ser1
43968	GCA_003707435.1	Aciculoconidium aculeatum	Debaryomycetaceae	Aciculoconidium	CUG-Ser	CUG-Ser1
45609	GCA_001661335.1	Babjeviella inositovora NRRL Y-12698	Debaryomycetaceae	Babjeviella	CUG-Ser	CUG-Ser1
5476	GCA_000182965.3	Candida albicans SC5314	Debaryomycetaceae	Candida	CUG-Ser	CUG-Ser1
5480	GCA_000182765.2	Candida parapsilosis	Debaryomycetaceae	Candida	CUG-Ser	CUG-Ser1
5482	GCA_000006335.3	Candida tropicalis MYA-3404	Debaryomycetaceae	Candida	CUG-Ser	CUG-Ser1
42374	GCA_000026945.1	Candida dubliniensis CD36	Debaryomycetaceae	Candida	CUG-Ser	CUG-Ser1
52253	GCA_013177575.1	Candida sojae	Debaryomycetaceae	Candida	CUG-Ser	CUG-Ser1
273371	GCA_000315875.1	Candida orthopsilosis Co 90-125	Debaryomycetaceae	Candida	CUG-Ser	CUG-Ser1
391826	GCA_003706475.2	Candida corydali	Debaryomycetaceae	Candida	CUG-Ser	CUG-Ser1
5479	GCA_000344705.1	Candida maltosa Xu316	Debaryomycetaceae	Candida	CUG-Ser		CUG-Ser1
5486	GCA_003327735.1	Candida viswanathii	Debaryomycetaceae	Candida	CUG-Ser		CUG-Ser1
1176388	GCA_911254575.1	Candida sanyaensis	Debaryomycetaceae	Candida	CUG-Ser		CUG-Ser1
1759314	GCA_001005365.1	Candida sp. LDI48194	Debaryomycetaceae	Candida	CUG-Ser		CUG-Ser1
130807	GCA_003706395.1	Danielozyma ontarioensis	Debaryomycetaceae	Danielozyma	CUG-Ser	CUG-Ser1
4959	GCA_000006445.2	Debaryomyces hansenii CBS767	Debaryomycetaceae	Debaryomyces	CUG-Ser	CUG-Ser1
27297	GCA_003708605.2	Debaryomyces maramus	Debaryomycetaceae	Debaryomyces	CUG-Ser	CUG-Ser1
27299	GCA_003708585.1	Debaryomyces nepalensis	Debaryomycetaceae	Debaryomyces	CUG-Ser	CUG-Ser1
45577	GCA_900186205.1	[Candida] psychrophila	Debaryomycetaceae	Debaryomyces	CUG-Ser	CUG-Ser1
58627	GCA_001447935.2	Debaryomyces fabryi	Debaryomycetaceae	Debaryomyces	CUG-Ser	CUG-Ser1
148098	GCA_003708935.1	Debaryomyces prosopidis	Debaryomycetaceae	Debaryomyces	CUG-Ser	CUG-Ser1
522693	GCA_003708965.1	Debaryomyces subglobosus	Debaryomycetaceae	Debaryomyces	CUG-Ser	CUG-Ser1
561895	GCA_019202705.1	[Candida] subhashii	Debaryomycetaceae	Debaryomycetaceae incertae sedis	CUG-Ser		CUG-Ser1
45558	GCA_001599095.1	Hyphopichia homilentoma	Debaryomycetaceae	Hyphopichia	CUG-Ser	CUG-Ser1
87895	GCA_003708205.1	Hyphopichia gotoi	Debaryomycetaceae	Hyphopichia	CUG-Ser	CUG-Ser1
507511	GCA_003706925.2	Hyphopichia heimii	Debaryomycetaceae	Hyphopichia	CUG-Ser	CUG-Ser1
717740	GCA_001661395.1	Hyphopichia burtonii NRRL Y-1933	Debaryomycetaceae	Hyphopichia	CUG-Ser	CUG-Ser1
2879429	GCA_003708185.2	Hyphopichia rhagii	Debaryomycetaceae	Hyphopichia	CUG-Ser	CUG-Ser1
717741	GCA_003856775.1	Hyphopichia pseudoburtonii	Debaryomycetaceae	Hyphopichia	CUG-Ser		CUG-Ser1
34356	GCA_004919595.1	Kodamaea ohmeri	Debaryomycetaceae	Kodamaea	CUG-Ser	CUG-Ser1
77849	GCA_003707425.2	[Candida] restingae	Debaryomycetaceae	Kodamaea	CUG-Ser	CUG-Ser1
271274	GCA_003705675.1	Kodamaea laetipori	Debaryomycetaceae	Kodamaea	CUG-Ser	CUG-Ser1
45568	GCA_015708695.1	[Candida] mesenterica	Debaryomycetaceae	Kodamaea	CUG-Ser		CUG-Ser1
77851	GCA_015708815.1	Kodamaea anthophila	Debaryomycetaceae	Kodamaea	CUG-Ser		CUG-Ser1
45587	GCA_003707405.1	[Candida] schatavii	Debaryomycetaceae	Kurtzmaniella	CUG-Ser	CUG-Ser1
52254	GCA_003706895.1	Kurtzmaniella fragi	Debaryomycetaceae	Kurtzmaniella	CUG-Ser	CUG-Ser1
121466	GCA_003707135.1	Kurtzmaniella cleridarum	Debaryomycetaceae	Kurtzmaniella	CUG-Ser	CUG-Ser1
148631	GCA_019775655.1	[Candida] anglica	Debaryomycetaceae	Kurtzmaniella	CUG-Ser		CUG-Ser1
2806626	GCA_020280125.1	Kurtzmaniella quercitrusa var. comoensis (nom. nud.)	Debaryomycetaceae	Kurtzmaniella	CUG-Ser		CUG-Ser1
2806627	GCA_020280135.1	Kurtzmaniella quercitrusa var. filamentosus (nom. nud.)	Debaryomycetaceae	Kurtzmaniella	CUG-Ser		CUG-Ser1
36914	GCA_000149685.1	Lodderomyces elongisporus NRRL YB-4239	Debaryomycetaceae	Lodderomyces	CUG-Ser	CUG-Ser1
241526	GCA_019359905.1	Candida africana	Debaryomycetaceae	Lodderomyces	CUG-Ser		CUG-Ser1
273372	GCA_017655625.1	Candida metapsilosis	Debaryomycetaceae	Lodderomyces	CUG-Ser		CUG-Ser1
1198502	GCA_013368535.1	Candida theae	Debaryomycetaceae	Lodderomyces	CUG-Ser		CUG-Ser1
2653477	GCA_019280635.1	Candida sp. LN1	Debaryomycetaceae	Lodderomyces	CUG-Ser		CUG-Ser1
4929	GCA_000149425.1	Meyerozyma guilliermondii ATCC 6260	Debaryomycetaceae	Meyerozyma	CUG-Ser	CUG-Ser1
66948	GCA_000755205.1	Meyerozyma caribbica MG20W	Debaryomycetaceae	Meyerozyma	CUG-Ser	CUG-Ser1
374178	GCA_001599235.1	Meyerozyma carpophila	Debaryomycetaceae	Meyerozyma	CUG-Ser	CUG-Ser1
304220	GCA_003705555.1	Meyerozyma athensensis	Debaryomycetaceae	Meyerozyma	CUG-Ser		CUG-Ser1
2028340	GCA_003676015.1	Meyerozyma sp. JA9	Debaryomycetaceae	Meyerozyma	CUG-Ser		CUG-Ser1
28986	GCA_001600675.1	Millerozyma acaciae	Debaryomycetaceae	Millerozyma	CUG-Ser	CUG-Ser1
4920	GCA_002196765.1	Millerozyma farinosa	Debaryomycetaceae	Millerozyma	CUG-Ser		CUG-Ser1
28549	GCA_003709225.2	Priceomyces carsonii	Debaryomycetaceae	Priceomyces	CUG-Ser	CUG-Ser1
45501	GCA_003706855.2	Priceomyces castillae	Debaryomycetaceae	Priceomyces	CUG-Ser	CUG-Ser1
45502	GCA_001599895.1	Priceomyces haplophilus	Debaryomycetaceae	Priceomyces	CUG-Ser	CUG-Ser1
45504	GCA_003705335.1	Priceomyces medius	Debaryomycetaceae	Priceomyces	CUG-Ser	CUG-Ser1
4924	GCA_000209165.1	Scheffersomyces stipitis CBS 6054	Debaryomycetaceae	Scheffersomyces	CUG-Ser	CUG-Ser1
1111081	GCA_001599395.1	Scheffersomyces lignosus	Debaryomycetaceae	Scheffersomyces	CUG-Ser	CUG-Ser1
45512	GCA_018489445.1	Scheffersomyces segobiensis	Debaryomycetaceae	Scheffersomyces	CUG-Ser		CUG-Ser1
45513	GCA_019049425.1	Scheffersomyces spartinae	Debaryomycetaceae	Scheffersomyces	CUG-Ser		CUG-Ser1
45589	GCA_002118035.1	Scheffersomyces shehatae	Debaryomycetaceae	Scheffersomyces	CUG-Ser		CUG-Ser1
1751990	GCA_002245345.1	Scheffersomyces stambukii	Debaryomycetaceae	Scheffersomyces	CUG-Ser		CUG-Ser1
340170	GCA_000223485.1	Spathaspora passalidarum NRRL Y-27907	Debaryomycetaceae	Spathaspora	CUG-Ser	CUG-Ser1
979894	GCA_000497715.1	Spathaspora arborariae UFMG-19.1A	Debaryomycetaceae	Spathaspora	CUG-Ser	CUG-Ser1
1774706	GCA_001655755.1	Spathaspora hagerdaliae	Debaryomycetaceae	Spathaspora	CUG-Ser	CUG-Ser1
1774708	GCA_001657455.1	Spathaspora girioi	Debaryomycetaceae	Spathaspora	CUG-Ser	CUG-Ser1
1852163	GCA_001655765.1	Spathaspora gorwiae	Debaryomycetaceae	Spathaspora	CUG-Ser	CUG-Ser1
1699422	GCA_002105455.1	Spathaspora xylofermentans	Debaryomycetaceae	Spathaspora	CUG-Ser		CUG-Ser1
1701548	GCA_002094185.1	Spathaspora boniae	Debaryomycetaceae	Spathaspora	CUG-Ser		CUG-Ser1
1864610	GCA_002911495.1	Spathaspora sp. UFMG-CM-Y6060	Debaryomycetaceae	Spathaspora	CUG-Ser		CUG-Ser1
2028339	GCA_003676035.1	Spathaspora sp. JA1	Debaryomycetaceae	Spathaspora	CUG-Ser		CUG-Ser1
46583	GCA_001661415.1	Suhomyces tanzawaensis NRRL Y-17324	Debaryomycetaceae	Suhomyces	CUG-Ser	CUG-Ser1
147331	GCA_003706505.2	Suhomyces pyralidae	Debaryomycetaceae	Suhomyces	CUG-Ser	CUG-Ser1
147334	GCA_003706525.1	Suhomyces canberraensis	Debaryomycetaceae	Suhomyces	CUG-Ser	CUG-Ser1
246006	GCA_003707835.2	Suhomyces emberorum	Debaryomycetaceae	Suhomyces	CUG-Ser	CUG-Ser1
45561	GCA_003706535.1	Teunomyces kruisii	Debaryomycetaceae	Teunomyces	CUG-Ser	CUG-Ser1
268492	GCA_003706575.1	Teunomyces cretensis	Debaryomycetaceae	Teunomyces	CUG-Ser	CUG-Ser1
392264	GCA_003706565.2	Teunomyces gatunensis	Debaryomycetaceae	Teunomyces	CUG-Ser	CUG-Ser1
39397	GCA_003243815.1	[Candida] sake	Debaryomycetaceae	Teunomyces	CUG-Ser		CUG-Ser1
44322	GCA_018343905.1	Limtongozyma cylindracea (nom. inval.)	Debaryomycetaceae	unclassified Debaryomycetaceae	CUG-Ser		CUG-Ser1
45790	GCA_001599155.1	Wickerhamia fluorescens	Debaryomycetaceae	Wickerhamia	CUG-Ser	CUG-Ser1
45506	GCA_003706715.1	Yamadazyma nakazawae	Debaryomycetaceae	Yamadazyma	CUG-Ser	CUG-Ser1
45510	GCA_003706995.2	Yamadazyma philogaea	Debaryomycetaceae	Yamadazyma	CUG-Ser	CUG-Ser1
45511	GCA_003707025.1	Yamadazyma scolyti	Debaryomycetaceae	Yamadazyma	CUG-Ser	CUG-Ser1
130808	GCA_003708705.1	[Candida] tammaniensis	Debaryomycetaceae	Yamadazyma	CUG-Ser	CUG-Ser1
271357	GCA_003708985.2	[Candida] gorgasii	Debaryomycetaceae	Yamadazyma	CUG-Ser	CUG-Ser1
391823	GCA_003708745.2	[Candida] ascalaphidarum	Debaryomycetaceae	Yamadazyma	CUG-Ser	CUG-Ser1
2315449	GCA_000223465.1	Yamadazyma tenuis ATCC 10573	Debaryomycetaceae	Yamadazyma	CUG-Ser	CUG-Ser1
45518	GCA_002068075.1	[Candida] aaseri	Debaryomycetaceae	Yamadazyma	CUG-Ser		CUG-Ser1
1186037	GCA_020281285.1	[Candida] oceani	Debaryomycetaceae	Yamadazyma	CUG-Ser		CUG-Ser1
1944661	GCA_002109505.1	Yamadazyma laniorum	Debaryomycetaceae	Yamadazyma	CUG-Ser		CUG-Ser1
45354	GCA_900106115.1	[Candida] intermedia	Metschnikowiaceae	Clavispora	CUG-Ser	CUG-Ser1
46582	GCA_003707795.1	Clavispora fructus	Metschnikowiaceae	Clavispora	CUG-Ser	CUG-Ser1
46584	GCA_003707785.2	[Candida] oregonensis	Metschnikowiaceae	Clavispora	CUG-Ser	CUG-Ser1
391824	GCA_003706955.2	[Candida] blattae	Metschnikowiaceae	Clavispora	CUG-Ser	CUG-Ser1
487108	GCA_003708405.1	[Candida] heveicola	Metschnikowiaceae	Clavispora	CUG-Ser	CUG-Ser1
498019	GCA_002775015.1	[Candida] auris	Metschnikowiaceae	Clavispora	CUG-Ser	CUG-Ser1
36911	GCA_000003835.1	Clavispora lusitaniae ATCC 42720	Metschnikowiaceae	Clavispora	CUG-Ser		CUG-Ser1
45357	GCA_002926055.1	[Candida] haemuloni	Metschnikowiaceae	Clavispora	CUG-Ser		CUG-Ser1
418784	GCA_003013735.1	[Candida] pseudohaemulonii	Metschnikowiaceae	Clavispora	CUG-Ser		CUG-Ser1
1231522	GCA_002926085.1	[Candida] duobushaemulonis	Metschnikowiaceae	Clavispora	CUG-Ser		CUG-Ser1
27322	GCA_001664035.1	Metschnikowia bicuspidata var. bicuspidata NRRL YB-4993	Metschnikowiaceae	Metschnikowia	CUG-Ser	CUG-Ser1
27323	GCA_002370325.1	Metschnikowia hawaiiensis	Metschnikowiaceae	Metschnikowia	CUG-Ser	CUG-Ser1
73517	GCA_002370835.1	Metschnikowia continentalis	Metschnikowiaceae	Metschnikowia	CUG-Ser	CUG-Ser1
73518	GCA_002374385.1	Metschnikowia borealis	Metschnikowiaceae	Metschnikowia	CUG-Ser	CUG-Ser1
73520	GCA_002374725.1	Metschnikowia hibisci	Metschnikowiaceae	Metschnikowia	CUG-Ser	CUG-Ser1
135832	GCA_002370915.1	Metschnikowia lochheadii	Metschnikowiaceae	Metschnikowia	CUG-Ser	CUG-Ser1
150206	GCA_002370875.1	Metschnikowia arizonensis	Metschnikowiaceae	Metschnikowia	CUG-Ser	CUG-Ser1
174643	GCA_009756545.1	Metschnikowia dekortorum	Metschnikowiaceae	Metschnikowia	CUG-Ser	CUG-Ser1
197672	GCA_002893645.1	Metschnikowia hawaiiana	Metschnikowiaceae	Metschnikowia	CUG-Ser	CUG-Ser1
197673	GCA_002370135.1	Metschnikowia kipukae	Metschnikowiaceae	Metschnikowia	CUG-Ser	CUG-Ser1
197674	GCA_002374485.1	Metschnikowia santaceciliae	Metschnikowiaceae	Metschnikowia	CUG-Ser	CUG-Ser1
301365	GCA_002370815.1	Metschnikowia hamakuensis	Metschnikowiaceae	Metschnikowia	CUG-Ser	CUG-Ser1
301367	GCA_002374535.1	Metschnikowia kamakouana	Metschnikowiaceae	Metschnikowia	CUG-Ser	CUG-Ser1
301368	GCA_002374555.1	Metschnikowia mauinuiana	Metschnikowiaceae	Metschnikowia	CUG-Ser	CUG-Ser1
353897	GCA_002370615.1	Metschnikowia aberdeeniae	Metschnikowiaceae	Metschnikowia	CUG-Ser	CUG-Ser1
353899	GCA_002374645.1	Metschnikowia shivogae	Metschnikowiaceae	Metschnikowia	CUG-Ser	CUG-Ser1
390697	GCA_002370635.1	Metschnikowia cerradonensis	Metschnikowiaceae	Metschnikowia	CUG-Ser	CUG-Ser1
473037	GCA_002370765.1	Metschnikowia similis	Metschnikowiaceae	Metschnikowia	CUG-Ser	CUG-Ser1
560360	GCA_003708715.2	[Candida] wancherniae	Metschnikowiaceae	Metschnikowia	CUG-Ser	CUG-Ser1
1150643	GCA_002370515.1	Metschnikowia proteae	Metschnikowiaceae	Metschnikowia	CUG-Ser	CUG-Ser1
1323752	GCA_003708755.1	[Candida] golubevii	Metschnikowiaceae	Metschnikowia	CUG-Ser	CUG-Ser1
1506548	GCA_002370475.1	Metschnikowia drakensbergensis	Metschnikowiaceae	Metschnikowia	CUG-Ser	CUG-Ser1
1697385	GCA_002370695.1	Metschnikowia matae var. maris	Metschnikowiaceae	Metschnikowia	CUG-Ser	CUG-Ser1
1699426	GCA_002370295.1	Metschnikowia bowlesiae	Metschnikowiaceae	Metschnikowia	CUG-Ser	CUG-Ser1
27321	GCA_019285895.1	Metschnikowia australis	Metschnikowiaceae	Metschnikowia	CUG-Ser		CUG-Ser1
27326	GCA_009932455.1	Metschnikowia pulcherrima	Metschnikowiaceae	Metschnikowia	CUG-Ser		CUG-Ser1
27327	GCA_003401635.1	Metschnikowia reukaufii	Metschnikowiaceae	Metschnikowia	CUG-Ser		CUG-Ser1
45599	GCA_002893725.1	Metschnikowia torresii	Metschnikowiaceae	Metschnikowia	CUG-Ser		CUG-Ser1
56417	GCA_008065255.1	Metschnikowia agaves	Metschnikowiaceae	Metschnikowia	CUG-Ser		CUG-Ser1
135833	GCA_002893705.1	Metschnikowia drosophilae	Metschnikowiaceae	Metschnikowia	CUG-Ser		CUG-Ser1
150224	GCA_002893665.1	Metschnikowia orientalis	Metschnikowiaceae	Metschnikowia	CUG-Ser		CUG-Ser1
178747	GCA_000317355.2	Metschnikowia fructicola 277	Metschnikowiaceae	Metschnikowia	CUG-Ser		CUG-Ser1
473035	GCA_002370175.1	Metschnikowia colocasiae	Metschnikowiaceae	Metschnikowia	CUG-Ser		CUG-Ser1
1323754	GCA_002374405.1	Metschnikowia cubensis	Metschnikowiaceae	Metschnikowia	CUG-Ser		CUG-Ser1
1506549	GCA_008065175.1	Metschnikowia caudata	Metschnikowiaceae	Metschnikowia	CUG-Ser		CUG-Ser1
1769792	GCA_002894445.1	Metschnikowia sp. AWRI3582	Metschnikowiaceae	Metschnikowia	CUG-Ser		CUG-Ser1
1807681	GCA_002370145.1	[Candida] ipomoeae	Metschnikowiaceae	Metschnikowia	CUG-Ser		CUG-Ser1
1807683	GCA_002370645.1	Metschnikowia sp. 00-154.1	Metschnikowiaceae	Metschnikowia	CUG-Ser		CUG-Ser1
1807684	GCA_002370185.1	Metschnikowia sp. 01-655c1	Metschnikowiaceae	Metschnikowia	CUG-Ser		CUG-Ser1
1807685	GCA_002370795.1	Metschnikowia sp. 03-147.1	Metschnikowiaceae	Metschnikowia	CUG-Ser		CUG-Ser1
1807686	GCA_002374635.1	Metschnikowia sp. 04-218.3	Metschnikowiaceae	Metschnikowia	CUG-Ser		CUG-Ser1
1807687	GCA_002370245.1	Metschnikowia sp. 04-226.1	Metschnikowiaceae	Metschnikowia	CUG-Ser		CUG-Ser1
1807688	GCA_002374735.1	Metschnikowia sp. 13-106.1	Metschnikowiaceae	Metschnikowia	CUG-Ser		CUG-Ser1
1807689	GCA_002370575.1	Metschnikowia sp. M2Y3	Metschnikowiaceae	Metschnikowia	CUG-Ser		CUG-Ser1
2053757	GCA_014905795.1	Metschnikowia persimmonesis	Metschnikowiaceae	Metschnikowia	CUG-Ser		CUG-Ser1
2163413	GCA_004217705.1	Metschnikowia aff. pulcherrima	Metschnikowiaceae	Metschnikowia	CUG-Ser		CUG-Ser1
2259054	GCA_009746055.1	Metschnikowia citriensis (nom. inval.)	Metschnikowiaceae	Metschnikowia	CUG-Ser		CUG-Ser1
2562755	GCA_005406065.1	Metschnikowia sp. JCM 33374	Metschnikowiaceae	Metschnikowia	CUG-Ser		CUG-Ser1
2576851	GCA_008065195.1	Metschnikowia amazonensis	Metschnikowiaceae	Metschnikowia	CUG-Ser		CUG-Ser1
2654411	GCA_009756645.1	Metschnikowia sp. UWOPS 12.619.2	Metschnikowiaceae	Metschnikowia	CUG-Ser		CUG-Ser1
2654412	GCA_009756565.1	Metschnikowia sp. UWOPS 03-167b3	Metschnikowiaceae	Metschnikowia	CUG-Ser		CUG-Ser1
2654413	GCA_009756535.1	Metschnikowia sp. UFMG-CM-y6306	Metschnikowiaceae	Metschnikowia	CUG-Ser		CUG-Ser1
5481	GCA_008704595.1	Diutina rugosa	Saccharomycetales incertae sedis	Diutina	CUG-Ser		CUG-Ser1
45537	GCA_003285555.1	Diutina catenulata	Saccharomycetales incertae sedis	Diutina	CUG-Ser		CUG-Ser1
54195	GCA_001661345.1	Ascoidea rubescens DSM 1968	Ascoideaceae	Ascoidea	CUG-Ser/Leu	CUG-Ser2
1301101	GCA_001600695.1	Ascoidea asiatica	Ascoideaceae	Ascoidea	CUG-Ser/Leu	CUG-Ser2
36036	GCA_003705375.1	Saccharomycopsis capsularis	Saccharomycopsidaceae	Saccharomycopsis	CUG-Ser/Leu	CUG-Ser2
44092	GCA_004014935.1	Saccharomycopsis malanga	Saccharomycopsidaceae	Saccharomycopsis	CUG-Ser/Leu	CUG-Ser2
4944	GCA_001936155.1	Saccharomycopsis fibuligera	Saccharomycopsidaceae	Saccharomycopsis	CUG-Ser/Leu		CUG-Ser2
43959	GCA_010994405.1	Saccharomycopsis crataegensis	Saccharomycopsidaceae	Saccharomycopsis	CUG-Ser/Leu		CUG-Ser2
44080	GCA_010994365.1	Saccharomycopsis schoenii	Saccharomycopsidaceae	Saccharomycopsis	CUG-Ser/Leu		CUG-Ser2
53486	GCA_002564245.1	Saccharomycopsis fermentans	Saccharomycopsidaceae	Saccharomycopsis	CUG-Ser/Leu		CUG-Ser2
1305767	GCA_002564235.1	Saccharomycopsis fodiens	Saccharomycopsidaceae	Saccharomycopsis	CUG-Ser/Leu		CUG-Ser2
1504575	GCA_002895615.1	Saccharomycopsis sp. UWO(PS) 91-127.1	Saccharomycopsidaceae	Saccharomycopsis	CUG-Ser/Leu		CUG-Ser2
1725355	GCA_001936135.1	Saccharomycopsis fibuligera x Saccharomycopsis cf. fibuligera	Saccharomycopsidaceae	Saccharomycopsis	CUG-Ser/Leu		CUG-Ser2
2826930	GCA_020342235.1	Saccharomycopsis sp. TF-2021a	Saccharomycopsidaceae	Saccharomycopsis	CUG-Ser/Leu		CUG-Ser2
54196	GCA_001600815.1	Alloascoidea hylecoeti	Alloascoideaceae	Alloascoidea	Outgroup	Alloascoideaceae
27315	GCA_003707475.1	Dipodascus albidus	Dipodascaceae	Dipodascus	Outgroup	Dipodascaceae/Trichomonascaceae
44078	GCA_003708655.1	Dipodascus geniculatus	Dipodascaceae	Dipodascus	Outgroup	Dipodascaceae/Trichomonascaceae
44066	GCA_002233575.1	Dipodascus fermentans	Dipodascaceae	Dipodascus	Outgroup		Dipodascaceae/Trichomonascaceae
43985	GCA_013305925.1	Galactomyces reessii	Dipodascaceae	Galactomyces	Outgroup		Dipodascaceae/Trichomonascaceae
1173061	GCA_013365045.1	Geotrichum candidum	Dipodascaceae	Geotrichum	Outgroup	Dipodascaceae/Trichomonascaceae
1232584	GCA_003708635.2	Magnusiomyces tetraspermus NRRL Y-7288	Dipodascaceae	Magnusiomyces	Outgroup	Dipodascaceae/Trichomonascaceae
2496157	GCA_000817185.1	Magnusiomyces capitatus CNRMA 12.647	Dipodascaceae	Magnusiomyces	Outgroup	Dipodascaceae/Trichomonascaceae
44077	GCA_900497715.1	Magnusiomyces ingens NRRL Y-17630	Dipodascaceae	Magnusiomyces	Outgroup		Dipodascaceae/Trichomonascaceae
1095183	GCA_900497725.1	Magnusiomyces capitatus NRRL Y-17686	Dipodascaceae	Magnusiomyces	Outgroup		Dipodascaceae/Trichomonascaceae
44074	GCA_900642975.1	Saprochaete suaveolens	Dipodascaceae	Saprochaete	Outgroup		Dipodascaceae/Trichomonascaceae
1734004	GCA_900654225.1	Saprochaete fungicola	Dipodascaceae	Saprochaete	Outgroup		Dipodascaceae/Trichomonascaceae
2606893	GCA_902498895.1	Saprochaete ingens	Dipodascaceae	Saprochaete	Outgroup		Dipodascaceae/Trichomonascaceae
45794	GCA_003705295.1	Sporopachydermia lactativora	Dipodascaceae	Sporopachydermia	Outgroup	Sporopachydermia clade
54094	GCA_001599295.1	Sporopachydermia quercuum	Dipodascaceae	Sporopachydermia	Outgroup	Sporopachydermia clade
4952	GCA_000002525.1	Yarrowia lipolytica CLIB122	Dipodascaceae	Yarrowia	Outgroup	Dipodascaceae/Trichomonascaceae
479095	GCA_900519045.1	Yarrowia divulgata	Dipodascaceae	Yarrowia	Outgroup	Dipodascaceae/Trichomonascaceae
1402413	GCA_900519075.1	Yarrowia bubula	Dipodascaceae	Yarrowia	Outgroup	Dipodascaceae/Trichomonascaceae
1608523	GCA_900519085.1	Yarrowia deformans	Dipodascaceae	Yarrowia	Outgroup	Dipodascaceae/Trichomonascaceae
1635098	GCA_001600195.1	Yarrowia keelungensis	Dipodascaceae	Yarrowia	Outgroup	Dipodascaceae/Trichomonascaceae
197054	GCA_900519055.1	Yarrowia galli	Dipodascaceae	Yarrowia	Outgroup		Dipodascaceae/Trichomonascaceae
388557	GCA_900519015.1	Yarrowia osloensis	Dipodascaceae	Yarrowia	Outgroup		Dipodascaceae/Trichomonascaceae
444778	GCA_900519005.1	Yarrowia phangngaensis	Dipodascaceae	Yarrowia	Outgroup		Dipodascaceae/Trichomonascaceae
479092	GCA_900518985.1	Yarrowia alimentaria	Dipodascaceae	Yarrowia	Outgroup		Dipodascaceae/Trichomonascaceae
479094	GCA_900519065.1	Yarrowia hollandica	Dipodascaceae	Yarrowia	Outgroup		Dipodascaceae/Trichomonascaceae
1527289	GCA_900518995.1	Yarrowia yakushimensis	Dipodascaceae	Yarrowia	Outgroup		Dipodascaceae/Trichomonascaceae
1540335	GCA_900519025.1	Yarrowia porcina	Dipodascaceae	Yarrowia	Outgroup		Dipodascaceae/Trichomonascaceae
1635099	GCA_001600515.1	Yarrowia sp. JCM 30694	Dipodascaceae	Yarrowia	Outgroup		Dipodascaceae/Trichomonascaceae
1635100	GCA_001600535.1	Yarrowia sp. JCM 30696	Dipodascaceae	Yarrowia	Outgroup		Dipodascaceae/Trichomonascaceae
1635101	GCA_001602355.1	Yarrowia sp. JCM 30695	Dipodascaceae	Yarrowia	Outgroup		Dipodascaceae/Trichomonascaceae
2768839	GCA_017635955.1	Yarrowia sp. B02	Dipodascaceae	Yarrowia	Outgroup		Dipodascaceae/Trichomonascaceae
2768840	GCA_017639385.1	Yarrowia sp. C11	Dipodascaceae	Yarrowia	Outgroup		Dipodascaceae/Trichomonascaceae
2768841	GCA_017639365.1	Yarrowia sp. E02	Dipodascaceae	Yarrowia	Outgroup		Dipodascaceae/Trichomonascaceae
29829	GCA_018804115.1	Lipomyces starkeyi	Lipomycetaceae	Lipomyces	Outgroup	Lipomycetaceae
34357	GCA_003705905.1	Lipomyces kononenkoae	Lipomycetaceae	Lipomyces	Outgroup	Lipomycetaceae
36043	GCA_003705915.1	Lipomyces lipofer	Lipomycetaceae	Lipomyces	Outgroup	Lipomycetaceae
45792	GCA_003707545.2	Lipomyces oligophaga	Lipomycetaceae	Lipomyces	Outgroup	Lipomycetaceae
56418	GCA_003707585.2	Lipomyces arxii	Lipomycetaceae	Lipomyces	Outgroup	Lipomycetaceae
56871	GCA_003705895.1	Lipomyces japonicus	Lipomycetaceae	Lipomyces	Outgroup	Lipomycetaceae
56874	GCA_003705845.2	Lipomyces mesembrius	Lipomycetaceae	Lipomyces	Outgroup	Lipomycetaceae
383834	GCA_003705865.1	Lipomyces doorenjongii	Lipomycetaceae	Lipomyces	Outgroup	Lipomycetaceae
1337062	GCA_003705835.2	Kockiozyma suomiensis	Lipomycetaceae	Lipomyces	Outgroup	Lipomycetaceae
49327	GCA_003706695.2	[Candida] incommunis	Saccharomycetales incertae sedis	Candida	Outgroup	Dipodascaceae/Trichomonascaceae
312227	GCA_900535975.1	[Candida] hispaniensis	Saccharomycetales incertae sedis	Candida	Outgroup	Dipodascaceae/Trichomonascaceae
1470396	GCA_003706415.2	Deakozyma indianensis	Saccharomycetales incertae sedis	Deakozyma	Outgroup	Dipodascaceae/Trichomonascaceae
45597	GCA_003708105.2	Middelhovenomyces tepae	Saccharomycetales incertae sedis	Middelhovenomyces	Outgroup	Dipodascaceae/Trichomonascaceae
45786	GCA_001661315.1	Nadsonia fulvescens var. elongata DSM 6958	Saccharomycetales incertae sedis	Nadsonia	Outgroup	Dipodascaceae/Trichomonascaceae
43970	GCA_003123035.1	Nadsonia starkeyi-henricii	Saccharomycetales incertae sedis	Nadsonia	Outgroup		Dipodascaceae/Trichomonascaceae
29830	GCA_001005415.1	Starmerella apicola	Saccharomycetales incertae sedis	Starmerella	Outgroup	Dipodascaceae/Trichomonascaceae
75736	GCA_001599315.1	Starmerella bombicola	Saccharomycetales incertae sedis	Starmerella	Outgroup	Dipodascaceae/Trichomonascaceae
5490	GCA_003033435.1	Starmerella magnoliae	Saccharomycetales incertae sedis	Starmerella	Outgroup		Dipodascaceae/Trichomonascaceae
45555	GCA_004125075.1	Starmerella gropengiesseri	Saccharomycetales incertae sedis	Starmerella	Outgroup		Dipodascaceae/Trichomonascaceae
45600	GCA_004125185.1	Starmerella vaccinii	Saccharomycetales incertae sedis	Starmerella	Outgroup		Dipodascaceae/Trichomonascaceae
46361	GCA_004125165.1	Starmerella geochares	Saccharomycetales incertae sedis	Starmerella	Outgroup		Dipodascaceae/Trichomonascaceae
121468	GCA_004125055.1	Starmerella tilneyi (nom. inval.)	Saccharomycetales incertae sedis	Starmerella	Outgroup		Dipodascaceae/Trichomonascaceae
140312	GCA_004125005.1	Starmerella sorbosivorans	Saccharomycetales incertae sedis	Starmerella	Outgroup		Dipodascaceae/Trichomonascaceae
225544	GCA_004124975.1	Starmerella ratchasimensis	Saccharomycetales incertae sedis	Starmerella	Outgroup		Dipodascaceae/Trichomonascaceae
308924	GCA_004124955.1	Starmerella riodocensis	Saccharomycetales incertae sedis	Starmerella	Outgroup		Dipodascaceae/Trichomonascaceae
1008382	GCA_004124915.1	Starmerella kuoi	Saccharomycetales incertae sedis	Starmerella	Outgroup		Dipodascaceae/Trichomonascaceae
1247836	GCA_002270425.1	Starmerella bacillaris	Saccharomycetales incertae sedis	Starmerella	Outgroup		Dipodascaceae/Trichomonascaceae
2528786	GCA_004124985.1	Starmerella davenportii	Saccharomycetales incertae sedis	Starmerella	Outgroup		Dipodascaceae/Trichomonascaceae
44067	GCA_003707485.2	Blastobotrys proliferans	Trichomonascaceae	Blastobotrys	Outgroup	Dipodascaceae/Trichomonascaceae
267478	GCA_003705765.2	Blastobotrys mokoenaii	Trichomonascaceae	Blastobotrys	Outgroup	Dipodascaceae/Trichomonascaceae
378046	GCA_003705745.2	Blastobotrys muscicola	Trichomonascaceae	Blastobotrys	Outgroup	Dipodascaceae/Trichomonascaceae
378051	GCA_003705735.2	Blastobotrys peoriensis	Trichomonascaceae	Blastobotrys	Outgroup	Dipodascaceae/Trichomonascaceae
409370	GCA_016162255.1	Blastobotrys adeninivorans	Trichomonascaceae	Blastobotrys	Outgroup	Dipodascaceae/Trichomonascaceae
456365	GCA_003705695.1	Blastobotrys serpentis	Trichomonascaceae	Blastobotrys	Outgroup	Dipodascaceae/Trichomonascaceae
1548389	GCA_003705705.1	Blastobotrys raffinosifermentans	Trichomonascaceae	Blastobotrys	Outgroup	Dipodascaceae/Trichomonascaceae
1850976	GCA_003705795.2	Blastobotrys americana	Trichomonascaceae	Blastobotrys	Outgroup	Dipodascaceae/Trichomonascaceae
44073	GCA_003707525.2	Blastobotrys niveus	Trichomonascaceae	Blastobotrys	Outgroup		Dipodascaceae/Trichomonascaceae
1194607	GCA_003705635.1	Diddensiella caesifluorescens	Trichomonascaceae	Diddensiella	Outgroup	Dipodascaceae/Trichomonascaceae
49332	GCA_003708315.2	Groenewaldozyma salmanticensis	Trichomonascaceae	Groenewaldozyma	Outgroup	Dipodascaceae/Trichomonascaceae
933994	GCA_003705305.2	Spencermartinsiella europaea	Trichomonascaceae	Spencermartinsiella	Outgroup	Dipodascaceae/Trichomonascaceae
796027	GCA_001640025.2	Sugiyamaella lignohabitans	Trichomonascaceae	Sugiyamaella	Outgroup	Dipodascaceae/Trichomonascaceae
1234609	GCA_001939105.2	Sugiyamaella xylanicola (nom. inval.)	Trichomonascaceae	Sugiyamaella	Outgroup		Dipodascaceae/Trichomonascaceae
44093	GCA_008704605.1	Trichomonascus ciferrii	Trichomonascaceae	Trichomonascus	Outgroup		Dipodascaceae/Trichomonascaceae
27304	GCA_001600375.1	Wickerhamiella versatilis	Trichomonascaceae	Wickerhamiella	Outgroup	Dipodascaceae/Trichomonascaceae
45788	GCA_001599275.1	Wickerhamiella domercqiae	Trichomonascaceae	Wickerhamiella	Outgroup	Dipodascaceae/Trichomonascaceae
75733	GCA_003705615.1	Wickerhamiella cacticola	Trichomonascaceae	Wickerhamiella	Outgroup	Dipodascaceae/Trichomonascaceae
1116880	GCA_004125145.1	Wickerhamiella infanticola	Trichomonascaceae	Wickerhamiella	Outgroup	Dipodascaceae/Trichomonascaceae
45553	GCA_003045245.1	Wickerhamiella galacta	Trichomonascaceae	Wickerhamiella	Outgroup		Dipodascaceae/Trichomonascaceae
45607	GCA_002251995.2	Wickerhamiella sorbophila	Trichomonascaceae	Wickerhamiella	Outgroup		Dipodascaceae/Trichomonascaceae
49331	GCA_004125235.1	Wickerhamiella pararugosa	Trichomonascaceae	Wickerhamiella	Outgroup		Dipodascaceae/Trichomonascaceae
75734	GCA_004125095.1	Wickerhamiella occidentalis	Trichomonascaceae	Wickerhamiella	Outgroup		Dipodascaceae/Trichomonascaceae
446224	GCA_004125105.1	Wickerhamiella hasegawae	Trichomonascaceae	Wickerhamiella	Outgroup		Dipodascaceae/Trichomonascaceae
45509	GCA_003707925.2	Zygoascus ofunaensis	Trichomonascaceae	Zygoascus	Outgroup	Dipodascaceae/Trichomonascaceae
374461	GCA_003707935.2	Zygoascus meyerae	Trichomonascaceae	Zygoascus	Outgroup	Dipodascaceae/Trichomonascaceae
44070	GCA_003707445.1	Botryozyma nematodophila	Trigonopsidaceae	Botryozyma	Outgroup	Trigonopsidaceae
51930	GCA_001661475.1	Tortispora caseinolytica NRRL Y-17796	Trigonopsidaceae	Tortispora	Outgroup	Trigonopsidaceae
1326887	GCA_003707115.1	Tortispora ganteri	Trigonopsidaceae	Tortispora	Outgroup	Trigonopsidaceae
1326888	GCA_003706775.2	Tortispora starmeri	Trigonopsidaceae	Tortispora	Outgroup	Trigonopsidaceae
1326890	GCA_011751505.1	Tortispora sangerardonensis	Trigonopsidaceae	Tortispora	Outgroup		Trigonopsidaceae
34364	GCA_003707065.2	Trigonopsis variabilis	Trigonopsidaceae	Trigonopsis	Outgroup	Trigonopsidaceae
45603	GCA_003706805.2	Trigonopsis vinaria	Trigonopsidaceae	Trigonopsis	Outgroup	Trigonopsidaceae
45538	GCA_018343875.1	[Candida] chilensis	Saccharomycetales incertae sedis	Candida	n/a			Not included in analysis because phyloegnetic placement could not be determined
54193	GCA_018344475.1	[Candida] silvatica	Saccharomycetales incertae sedis	Candida	n/a			Not included in analysis because phyloegnetic placement could not be determined
485397	GCA_001950555.1	Candida sp. JCM 15000	Saccharomycetales incertae sedis	Candida	n/a			Not included in analysis because phyloegnetic placement could not be determined
