# Supplementary material for: Codetta: predicting the genetic code from nucleotide sequence
Source: Bioinformatics. 2022 Dec 13;39(1):btac802. doi: 10.1093/bioinformatics/btac802 (PMC9825746; doi:10.1093/bioinformatics/btac802)
Supplement: btac802_Supplementary_Data [file btac802_supplementary_data.zip › supplementary_file_2-mito_genetic_codes.xlsx]

## Sheet: mito GC summary
General phylogenetic category	Phylogenetic distribution	NCBI code	Codon reassignments	Species with evidence of using code	Citations	Notes	NCBI nucleotide accessions used for performance comparison
Mold, protozoan, coelenterate	Mold, protozoan, coelenterate mitochondria	4	UGA Stop -> Trp	Aspergillus nidulans, Neurospora crassa, Podospora anserina, Acremonium chrysogenum, Trypanosoma brucei, Leishmania tarentolae, Paramecium tetraurelia, Tetrahymena pyriformis, Candida parapsilosis, Trichophyton rubrum, Brettanomyces, Chondrus crispus, Cafeteria roenbergensis, Paracercomonas marina, Isochrysis galbana, Cricosphaera roscoffensis, Gephyrocapsa oceanica, Phaeocystis pouchetii, Chlora…	Fox (1987), Guelin et al (1991), de Bievre and Dujon (1992), Hoeben et al. (1993), Boyen et al (1994), Wideman et al (2020), Hayashi-Ishimaru et al (1997), Inagaki et al (1998), Burger et al (1995), Ehara et al (2000), Gornik et al (2022)		NC_017896.1, NC_026614.1, NC_001329.3, NC_023268.1, NC_001324.2, NC_000862.1, NC_005253.2, NC_012824.1, NC_013147.1, NC_001677.2, NC_000946.1, NC_026310.1
Vertebrate	Vertebrate mitochondria	2	UGA Stop -> Trp, AUA Ile -> Met, AGR Arg -> Stop ?	Homo sapiens, Gallus gallus, Xenopus laevis, Myxine glutinosa	Barrell et al (1978), Desjardins & Morais (1990), Roe et al (1985), Noutahi et al (2017)		NC_012920.1, NC_040902.1, NC_001573.1, NC_002639.1
Cephalochordate	Cephalochordata mitochondria	5	UGA Stop -> Trp, AUA Ile -> Met, AGR Arg -> Ser	Brachiostoma floridae, Epigonichthys maldivensis	Boore et al (1999), Noutahi et al (2017)		NC_000834.1, NC_006465.1
Cephalochordate	Cephalochordata mitochondria		UGA Stop -> Trp, AUA Ile -> Met, AGR Arg -> Gly	Branchiostoma lanceolatum	Spruyt et al (1998)	Not included in analysis because only reported in one study
Yeast	Saccharomycetaceae mitochondria	3	UGA Stop -> Trp, AUA Ile -> Met, CUN Leu -> Thr	Saccharomyces cerevisiae, Candida glabrata, Naumovozyma castellii, Nakaseomyces delphensis, Hanseniaspora uvarum, Saccharomyces arboricola, Lachancea kluyveri	Clark-Walker & Weiller (1994), Ling et al (2014), Noutahi et al (2017)		NC_027264.1, NC_004691.1, NC_003920.1, NC_012619.1, NC_007780.1, NC_031511.1, NC_018056.1
Yeast	Eremothecium mitochondria		UGA Stop -> Trp, AUA Ile -> Met, CUN Leu -> Ala	Eremothecium gossypii, Eremothecium cymbalariae, Eremothecium aceri	Ling et al (2014), Noutahi et al (2017)		NC_005789.1, CP006258.1
Invertebrates	Invertebrate mitochondria	5	UGA Stop -> Trp, AUA Ile -> Met, AGR Arg -> Ser	Caenorhabditis elegans, Ascaris suum, Drosophila yakuba, Locusta migratoria, Apis mellifera, Mytilus edulis, Katharina tunicata, Aleurochiton aceris, Bemisia tabaci, Tetraleurodes acaciae, Trialeurodes vaporariorum, Neomaskellia andropogonis, Aleurodicus dugesii, Schizaphis graminum	Fox (1987), Hoffmann et al (1992), Boore & Brown (1994), Abascal et al (2006), Telford et al (2000)		NC_001328.1, NC_001327.1, NC_001322.1, NC_011119.1, NC_051932.1, AY484747.1, NC_001636.1, AY572538.1, NC_006279.1, NC_006292.1, NC_006280.1, AY572539.1, NC_005939.1, NC_006158.1
Invertebrates	Arthropod mitochondria		UGA Stop -> Trp, AUA Ile -> Met, AGA Arg -> Ser, AGG Arg -> Lys	Philaenus spumarius, Centruroides limpidus, Triatoma dimidiata, Tricholepidion gertschi, Lithobius forficatus, Artemia franciscana, Xibalbanus tulumensis, Limulus polyphemus	Abascal et al (2006), Noutahi et al (2017)		NC_005944.1, NC_006896.1, NC_002609.1, NC_005437.1, NC_002629.1, NC_001620.1, NC_005938.1, NC_003057.1
Tunicates	Tunicate mitochondria	13	UGA Stop -> Trp, AUA Ile -> Met, AGR Arg -> Gly	Pyura stolonifera, Halocynthia roretzi, Ciona savignyi, Ciona intestinalis, Ascidiella aspersa	Durrheim et al (1993), Yokobori et al (1999), Yokobori et al (2003), Noutahi et al (2017)		NC_021465.1, NC_002177.1, NC_004570.1, NC_017929.1, NC_021469.1
Platyhelminthes	Rhabditophora mitochondria	9	UGA Stop -> Trp, AGR Arg -> Ser, AAA Lys -> Asn	Notoplana australis, Microstomum lineare, Nematoplana coelogynoporoides, Mesostoma lingua, Haplopharynx rostratus, Fasciola hepatica, Taenia crassiceps, Versteria mustelae	Telford et al (2000), Noutahi et al (2017)	Note: no evidence for NCBI code 22 from cited papers on NCBI Genetic Codes page, which instead confirm code 9 for Fasciola hepatica	NC_002546.1, NC_002547.1, NC_021143.1
Platyhelminthes	Rhabditophora mitochondria	14	UAA Stop -> Tyr, UGA Stop -> Trp, AGR Arg -> Ser, AAA Lys -> Asn	Radopholus similis, Radopholus arabocoffeae	Jacob et al (2009)	Not included in analysis because Telford et al (2000) disagrees
Echinoderm	Echinoderm mitochondria	9	UGA Stop -> Trp, AGR Arg -> Ser, AAA Lys -> Asn	Patiria pectinifera, Strongylocentrotus purpuratus, Paracentrotus lividus	Himeno et al (1987), Jacobs et al (1988), Cantatore et al (1989), Noutahi et al (2017)		NC_001627.1, NC_001453.1, NC_001572.1
Hemichordates	Pterobranchia mitochondria	24	UGA Stop -> Trp, AGA Arg -> Ser, AGG Arg -> Lys	Rhabdopleura compacta, Rhabdopleura sp. Queensland	Perseke et al (2011), Li et al (2018)		FN908482.1
Hemichordates	Cephalodiscidae mitochondria	33	UAA Stop -> Tyr, UGA Stop -> Trp, AGA Arg -> Ser, AGG Arg -> Lys	Cephalodiscus hodgsoni, Cephalodiscus sp. Queensland	Li et al (2018)		MF374802.1
Hemichordates	Enteropneust mitochondria		UGA Stop -> Trp, AGR Arg -> Ser	Balanoglossus carnosus, Schizocardium brasiliense, Saccoglossus kowalevskii, Stereobalanus canadensis, Glossobalanus marginatus	Li et al (2018)		NC_001887.1, NC_040108.1, NC_007438.1, NC_040107.1, NC_040109.1
Slime nets	Thraustochytrium mitochondria	23 + AUA change	AUA Ile -> Met, UUA Leu -> Stop	Thraustochytrium aureum	Wideman et al (2020), Zhihala et al (2020)		AF288091.2
Slime nets	Thraustochytrium mitochondria		AUA Ile -> Met, UUA Leu -> Stop, UAR Stop -> Tyr, AGR Arg -> Stop	Thraustochytrid S2, Thraustochytrid S4	Wideman et al (2020), Zhihala et al (2020)		MK188939.1, MK188940.1
Slime nets	Thraustochytrium mitochondria		AUA Ile -> Met, UUA Leu -> Stop, UAG Stop -> Tyr	Aplanochytrium kerguelense	Zhihala et al (2020)	Not included in analysis because only reported in one study
Stramenopile	MAST8b mitochondria		AUA Ile -> Met, AGR Arg -> Ser	MAST8b	Zhihala et al (2020)	Not included in analysis because only reported in one study
Yellow-green algae	Xanthophycean mitochondria		AUA Ile -> Met	Botrydiopsis alpina, Botrydium granulatum, Heterococcus caespitosus, Mischococcus sphaerocephalus, Tribonema aequale, Vaucheria sessilis	Ehara et al (1997)	Not included in analysis because only reported in one study
Green algae	Hydrodictyaceae mitochondria		UAG Stop -> Ala, UCA Ser -> Stop	Hydrodictyon reticulatum, Pseudopediastrum boryanum, Tetraedron bitridens, Pediastrum duplex, Pediastrum angulosum, Stauridium tetras, Lacunastrum gracillimum	Hayashi-Ishimaru et al (1996), Noutahi et al (2019), Zihala & Elias (2019)		KR026342.1, MK895949.1, KR026341.1
Green algae	Neochloris mitochondria		UAG Stop -> Ala, UCA Ser -> Stop, AGG Arg -> Ala	Neochloris aquatica	Noutahi et al (2019), Zihala & Elias (2019)		NC_024761.1
Green algae	Scenedesmaceae mitochondria	22 + AGG change	UAG Stop -> Leu, UCA Ser -> Stop, AGG Arg -> Ala	Tetradesmus obliquus, Tetradesmus quadricauda, Pectinodesmus pectinatus, Hariotina reticulata	Nedelcu et al (2000), Noutahi et al (2019), Zihala & Elias (2019)	Not included in analysis because disagreement if also AGA Arg -> Ala (Zihala & Elias, 2019). Note: all species previously reported to use Code 16 have later been shown to use this one
Green algae	Sphaeropleales mitochondria		UCA Ser -> Stop, AGG Arg -> Ala	Bracteacoccus aerius, Bracteacoccus minor, Chlorotetraedron incus	Noutahi et al (2019), Zihala & Elias (2019)		NC_024755.1, NC_024756.1, NC_024757.1
Green algae	Sphaeropleales mitochondria		UCA Ser -> Stop, AGG Arg -> Met, CGG Arg -> Leu	Chromochloris zofingiensis	Noutahi et al (2019), Zihala & Elias (2019)	Not included in analysis because disagreement if also UCG Ser -> Stop (Zihala & Elias (2019))
Green algae	Sphaeropleales mitochondria		CGG Arg -> Leu	Atractomorpha echinata	Zihala & Elias (2019)	Not included in analysis because only reported in one study
Green algae	Sphaeropleales mitochondria		UCA Ser -> Stop, AGR Arg -> Ala	Rotundella rotunda	Zihala & Elias (2019)	Not included in analysis because only reported in one study
Green algae	Sphaeropleales mitochondria		UCA Ser -> Stop OR UCR Ser -> Stop	Pseudomuriella schumacherensis, Kirchneriella aperta, Monoraphidium neglectum, Mychonastes homosphaera, Ourococcus multisporus, Raphidocelis subcapitata	Noutahi et al (2019), Zihala & Elias (2019)	Not included in analysis because disagreement if just UCA Ser -> Stop or both UCA and UCG
Green algae	Pedinomonas mitochondria	4	UGA Stop -> Trp	Pedinomonas minor	Turmel et al (1999), Noutahi et al (2019)		NC_000892.1
Green algae	Pycnococcus mitochondria		UGA Stop -> Trp, AUA Ile -> Met, UUR Leu -> Stop	Pycnococcus provasolii	Turmel et al (2010), Noutahi et al (2019)		NC_013935.1
Chytrids	Chytridiomycota mitochondria	16	UAG Stop -> Leu	Spizellomyces punctatus, Synchytrium endobioticum, Rhizophydium sp. 136	Laforest et al (1997), Vossenberg et al (2018), Bullerwell et al (2003)		NC_003061.1, NC_042370.1, NC_003053.1
